# Supplementary material for: Early protoplast culture and partial regeneration in Cannabis sativa: gene expression dynamics of proliferation and stress response
Source: Front Plant Sci. 2025 Jun 6;16:1609413. doi: 10.3389/fpls.2025.1609413 (PMC12179117; doi:10.3389/fpls.2025.1609413)
Supplement: Supplementary file 2 [file Table1.xlsx]

## Sheet: Primers Table
	Tab. S1: List of primers
	Gene name	Gene symbol	GenBank acc. no.	Primer sequences (5´- 3´)	Amplicon length (bp)	PCR efficiency	Literature
	Elongation factor 1-α	EF-1	JP480592	F: GCCCTGTCTTTGAGAGCAAC R: CAATCCACTGCTCAATGTGG	111	0.885	Deguchi et al. (2021)
	PREDICTED: Cannabis sativa proliferating cell nuclear antigen (LOC115719066)	PCNA	XM_030647968.2	F: TCCAGACCTTAACCGAACCG R: TAGCGAACCCTGAACCAACC	141	1.18	designed
	PREDICTED: Cannabis sativa late embryogenesis abundant protein D-34-like (LOC115702552)	LEA34	XM_030629974.1	F: CCAGAAGAACGGTGAAGCCT R: TCTCCGCATTTGCTATCGCT	416	0.968	Král et al. (2022)
	Protein phosphatase 2C-1	PP2C-1	JP474397	F: GGGTTGATCTTGCTGCTC R: AACGCTAATGTTGTCCTTGC	83	0.938	Král et al. (2022)
	Indole-3-acetic acid-induced protein ARG7	IAA-2	JP461329	F: GACACTTGGTGGTTTGCG R: TGCCCGAGTTACCTGAAT	213	1.015	Král et al. (2022)
	PREDICTED: Cannabis sativa catalase isozyme 2 (LOC115713783)	CAT	XM_030642267.2	F: GTGCTTACAACGCACCGTTT R: CGTTCTGGCATCCTTTCCCT	157	0.859	designed
	PREDICTED: Cannabis sativa L-ascorbate peroxidase 2, cytosolic (LOC115709468)	APX	XM_030637583.2	F: GGGTTTTCCAGAAGCCACAT R: GGGTGCCTTATCGTCCCAAA	517	1.201	designed
