# Supplementary material for: Early protoplast culture and partial regeneration in Cannabis sativa: gene expression dynamics of proliferation and stress response
Source: Front Plant Sci. 2025 Jun 6;16:1609413. doi: 10.3389/fpls.2025.1609413 (PMC12179117; doi:10.3389/fpls.2025.1609413)
Supplement: Supplementary file 3 [file Table2.xlsx]

## Sheet: List1
	Tab. S2: Evaluation of statistical significance of differences in gene expression
	Multiple Comparisons							Multiple Comparisons
	Dependent Variable: APX<15							Dependent Variable: APX>60
		(I) Groups	(J) Groups	Mean Difference (I-J)	Std. Error	Sig.			(I) Groups	(J) Groups	Mean Difference (I-J)	Std. Error	Sig.
	Tukey HSD	List	0 h	-1	0.414796	0.173		Tukey HSD	List	0 h	-1,0000000*	0.213759	0.002
			24 h	-1.4508	0.50802	0.083				24 h	-3,5027000*	0.2618	<,001
			48 h	-1,5610750*	0.414796	0.017				48 h	-2,2030500*	0.238989	<,001
			72 h	-2,2086750*	0.414796	0.001				72 h	-5,1145000*	0.3023	<,001
		0 h	List	1	0.414796	0.173			0 h	List	1,0000000*	0.213759	0.002
			24 h	-0.4508	0.50802	0.897				24 h	-2,5027000*	0.2618	<,001
			48 h	-0.561075	0.414796	0.666				48 h	-1,2030500*	0.238989	0.001
			72 h	-1.20867	0.414796	0.075				72 h	-4,1145000*	0.3023	<,001
		24 h	List	1.4508	0.50802	0.083			24 h	List	3,5027000*	0.2618	<,001
			0 h	0.4508	0.50802	0.897				0 h	2,5027000*	0.2618	<,001
			48 h	-0.110275	0.50802	0.999				48 h	1,2996500*	0.282776	0.002
			72 h	-0.757875	0.50802	0.585				72 h	-1,6118000*	0.337982	0.002
		48 h	List	1,5610750*	0.414796	0.017			48 h	List	2,2030500*	0.238989	<,001
			0 h	0.561075	0.414796	0.666				0 h	1,2030500*	0.238989	0.001
			24 h	0.110275	0.50802	0.999				24 h	-1,2996500*	0.282776	0.002
			72 h	-0.6476	0.414796	0.545				72 h	-2,9114500*	0.320638	<,001
		72 h	List	2,2086750*	0.414796	0.001			72 h	List	5,1145000*	0.3023	<,001
			0 h	1.20867	0.414796	0.075				0 h	4,1145000*	0.3023	<,001
			24 h	0.757875	0.50802	0.585				24 h	1,6118000*	0.337982	0.002
			48 h	0.6476	0.414796	0.545				48 h	2,9114500*	0.320638	<,001
	Dunnett t (>control)b	0 h	List	1,0000000*	0.414796	0.05		Dunnett t (>control)b	0 h	List	1,0000000*	0.213759	<,001
		24 h	List	1,4508000*	0.50802	0.022			24 h	List	3,5027000*	0.2618	<,001
		48 h	List	1,5610750*	0.414796	0.004			48 h	List	2,2030500*	0.238989	<,001
		72 h	List	2,2086750*	0.414796	<,001			72 h	List	5,1145000*	0.3023	<,001
	Multiple Comparisons							Multiple Comparisons
	Dependent Variable: CAT<15							Dependent Variable: CAT>60
		(I) Groups	(J) Groups	Mean Difference (I-J)	Std. Error	Sig.			(I) Groups	(J) Groups	Mean Difference (I-J)	Std. Error	Sig.
	Tukey HSD	List	0 h	,9282500*	0.0164032	<,001		Tukey HSD	List	0 h	,5613000*	0.0457393	<,001
			24 h	,9696000*	0.0207486	<,001				24 h	,8915000*	0.037346	<,001
			48 h	,9660500*	0.0146715	<,001				48 h	,7358333*	0.0403383	<,001
			72 h	,9879500*	0.0164032	<,001				72 h	,8310000*	0.0457393	<,001
		0 h	List	-,9282500*	0.0164032	<,001			0 h	List	-,5613000*	0.0457393	<,001
			24 h	0.04135	0.0220073	0.365				24 h	,3302000*	0.0457393	<,001
			48 h	0.0378	0.0164032	0.191				48 h	,1745333*	0.0482135	0.03
			72 h	,0597000*	0.0179689	0.029				72 h	,2697000*	0.0528152	0.003
		24 h	List	-,9696000*	0.0207486	<,001			24 h	List	-,8915000*	0.037346	<,001
			0 h	-0.04135	0.0220073	0.365				0 h	-,3302000*	0.0457393	<,001
			48 h	-0.00355	0.0207486	1				48 h	-,1556667*	0.0403383	0.021
			72 h	0.01835	0.0220073	0.916				72 h	-0.0605	0.0457393	0.685
		48 h	List	-,9660500*	0.0146715	<,001			48 h	List	-,7358333*	0.0403383	<,001
			0 h	-0.0378	0.0164032	0.191				0 h	-,1745333*	0.0482135	0.03
			24 h	0.00355	0.0207486	1				24 h	,1556667*	0.0403383	0.021
			72 h	0.0219	0.0164032	0.674				72 h	0.0951667	0.0482135	0.343
		72 h	List	-,9879500*	0.0164032	<,001			72 h	List	-,8310000*	0.0457393	<,001
			0 h	-,0597000*	0.0179689	0.029				0 h	-,2697000*	0.0528152	0.003
			24 h	-0.01835	0.0220073	0.916				24 h	0.0605	0.0457393	0.685
			48 h	-0.0219	0.0164032	0.674				48 h	-0.0951667	0.0482135	0.343
	Dunnett t (<control)b	0 h	List	-,9282500*	0.0164032	<,001		Dunnett t (<control)b	0 h	List	-,5613000*	0.0457393	<,001
		24 h	List	-,9696000*	0.0207486	<,001			24 h	List	-,8915000*	0.037346	<,001
		48 h	List	-,9660500*	0.0146715	<,001			48 h	List	-,7358333*	0.0403383	<,001
		72 h	List	-,9879500*	0.0164032	<,001			72 h	List	-,8310000*	0.0457393	<,001
	Multiple Comparisons							Multiple Comparisons
	Dependent Variable: IAA-2<15							Dependent Variable: IAA-2>60
		(I) Groups	(J) Groups	Mean Difference (I-J)	Std. Error	Sig.			(I) Groups	(J) Groups	Mean Difference (I-J)	Std. Error	Sig.
	Tukey HSD	List	0 h	-1,4859000*	0.478737	0.043		Tukey HSDJ66:P89J63J66:O85J66:P85	List	0 h	-0.096675	0.203849	0.988
			24 h	-2,8795000*	0.677036	0.004				24 h	-1,3668500*	0.203849	<,001
			48 h	-2,7982200*	0.502103	<,001				48 h	-2,5385500*	0.249663	<,001
			72 h	-4,0995000*	0.535244	<,001				72 h	-1,2907500*	0.249663	0.002
		0 h	List	1,4859000*	0.478737	0.043			0 h	List	0.096675	0.203849	0.988
			24 h	-1.3936	0.677036	0.28				24 h	-1,2701750*	0.203849	<,001
			48 h	-1.31232	0.502103	0.11				48 h	-2,4418750*	0.249663	<,001
			72 h	-2,6136000*	0.535244	<,001				72 h	-1,1940750*	0.249663	0.004
		24 h	List	2,8795000*	0.677036	0.004			24 h	List	1,3668500*	0.203849	<,001
			0 h	1.3936	0.677036	0.28				0 h	1,2701750*	0.203849	<,001
			48 h	0.08128	0.693756	1				48 h	-1,1717000*	0.249663	0.005
			72 h	-1.22	0.718105	0.459				72 h	0.0761	0.249663	0.998
		48 h	List	2,7982200*	0.502103	<,001			48 h	List	2,5385500*	0.249663	<,001
			0 h	1.31232	0.502103	0.11				0 h	2,4418750*	0.249663	<,001
			24 h	-0.08128	0.693756	1				24 h	1,1717000*	0.249663	0.005
			72 h	-1.30128	0.556242	0.178				72 h	1,2478000*	0.288286	0.008
		72 h	List	4,0995000*	0.535244	<,001			72 h	List	1,2907500*	0.249663	0.002
			0 h	2,6136000*	0.535244	<,001				0 h	1,1940750*	0.249663	0.004
			24 h	1.22	0.718105	0.459				24 h	-0.0761	0.249663	0.998
			48 h	1.30128	0.556242	0.178				48 h	-1,2478000*	0.288286	0.008
	Dunnett t (>control)b	0 h	List	1,4859000*	0.478737	0.011		Dunnett t (>control)b	0 h	List	0.096675	0.203849	0.647
		24 h	List	2,8795000*	0.677036	<,001			24 h	List	1,3668500*	0.203849	<,001
		48 h	List	2,7982200*	0.502103	<,001			48 h	List	2,5385500*	0.249663	<,001
		72 h	List	4,0995000*	0.535244	<,001			72 h	List	1,2907500*	0.249663	<,001
	Multiple Comparisons							Multiple Comparisons
	Dependent Variable: LEA34<15							Dependent Variable: LEA34>60
		(I) Groups	(J) Groups	Mean Difference (I-J)	Std. Error	Sig.			(I) Groups	(J) Groups	Mean Difference (I-J)	Std. Error	Sig.
	Tukey HSDB96:H115B96:H119BB96:H115	List	0 h	,6543000*	0.0685584	<,001		Tukey HSDJ96:P119J96:P115JJ96:P115	List	0 h	,6230750*	0.114681	0.001
			24 h	,9043000*	0.0867203	<,001				24 h	,7301750*	0.114681	<,001
			48 h	,7779800*	0.0643135	<,001				48 h	,8334000*	0.123869	<,001
			72 h	,6969000*	0.075102	<,001				72 h	,9702500*	0.140455	<,001
		0 h	List	-,6543000*	0.0685584	<,001			0 h	List	-,6230750*	0.114681	0.001
			24 h	0.25	0.0919808	0.098				24 h	0.1071	0.114681	0.878
			48 h	0.12368	0.071248	0.443				48 h	0.210325	0.123869	0.47
			72 h	0.0426	0.0811194	0.983				72 h	0.347175	0.140455	0.162
		24 h	List	-,9043000*	0.0867203	<,001			24 h	List	-,7301750*	0.114681	<,001
			0 h	-0.25	0.0919808	0.098				0 h	-0.1071	0.114681	0.878
			48 h	-0.12632	0.0888619	0.624				48 h	0.103225	0.123869	0.915
			72 h	-0.2074	0.0969562	0.255				72 h	0.240075	0.140455	0.464
		48 h	List	-,7779800*	0.0643135	<,001			48 h	List	-,8334000*	0.123869	<,001
			0 h	-0.12368	0.071248	0.443				0 h	-0.210325	0.123869	0.47
			24 h	0.12632	0.0888619	0.624				24 h	-0.103225	0.123869	0.915
			72 h	-0.08108	0.077565	0.831				72 h	0.13685	0.148052	0.882
		72 h	List	-,6969000*	0.075102	<,001			72 h	List	-,9702500*	0.140455	<,001
			0 h	-0.0426	0.0811194	0.983				0 h	-0.347175	0.140455	0.162
			24 h	0.2074	0.0969562	0.255				24 h	-0.240075	0.140455	0.464
			48 h	0.08108	0.077565	0.831				48 h	-0.13685	0.148052	0.882
	Dunnett t (<control)b	0 h	List	-,6543000*	0.0685584	<,001		Dunnett t (<control)b	0 h	List	-,6230750*	0.114681	<,001
		24 h	List	-,9043000*	0.0867203	<,001			24 h	List	-,7301750*	0.114681	<,001
		48 h	List	-,7779800*	0.0643135	<,001			48 h	List	-,8334000*	0.123869	<,001
		72 h	List	-,6969000*	0.075102	<,001			72 h	List	-,9702500*	0.140455	<,001
	Multiple Comparisons							Multiple Comparisons
	Dependent Variable: PCNA<15							Dependent Variable: PCNA>60
		(I) Groups	(J) Groups	Mean Difference (I-J)	Std. Error	Sig.			(I) Groups	(J) Groups	Mean Difference (I-J)	Std. Error	Sig.
	Tukey HSD	List	0 h	-1,000000*	0.118674	<,001		Tukey HSD	List	0 h	-1	0.376157	0.126
			24 h	-1,384000*	0.145345	<,001				24 h	-2,701004681650076*	0.376157	<,001
			48 h	-1,279750*	0.118674	<,001				48 h	-2,248525586392399*	0.460696	0.004
			72 h	-1,685167*	0.128182	<,001				72 h	-3,084517556003263*	0.460696	<,001
		0 h	List	1,000000*	0.118674	<,001			0 h	List	1	0.376157	0.126
			24 h	-0.384	0.145345	0.089				24 h	-1,701004681650076*	0.376157	0.006
			48 h	-0.27975	0.118674	0.156				48 h	-1.24853	0.460696	0.116
			72 h	-,685167*	0.128182	<,001				72 h	-2,084517556003263*	0.460696	0.006
		24 h	List	1,384000*	0.145345	<,001			24 h	List	2,701004681650076*	0.376157	<,001
			0 h	0.384	0.145345	0.089				0 h	1,701004681650076*	0.376157	0.006
			48 h	0.10425	0.145345	0.951				48 h	0.452479	0.460696	0.858
			72 h	-0.301167	0.153207	0.307				72 h	-0.383513	0.460696	0.915
		48 h	List	1,279750*	0.118674	<,001			48 h	List	2,248525586392399*	0.460696	0.004
			0 h	0.27975	0.118674	0.156				0 h	1.24853	0.460696	0.116
			24 h	-0.10425	0.145345	0.951				24 h	-0.452479	0.460696	0.858
			72 h	-,405417*	0.128182	0.028				72 h	-0.835992	0.531966	0.542
		72 h	List	1,685167*	0.128182	<,001			72 h	List	3,084517556003263*	0.460696	<,001
			0 h	,685167*	0.128182	<,001				0 h	2,084517556003263*	0.460696	0.006
			24 h	0.301167	0.153207	0.307				24 h	0.383513	0.460696	0.915
			48 h	,405417*	0.128182	0.028				48 h	0.835992	0.531966	0.542
	Dunnett t (>control)b	0 h	List	1,000000*	0.118674	<,001		Dunnett t (>control)b	0 h	List	1,000000000000000*	0.376157	0.036
		24 h	List	1,384000*	0.145345	<,001			24 h	List	2,701004681650076*	0.376157	<,001
		48 h	List	1,279750*	0.118674	<,001			48 h	List	2,248525586392399*	0.460696	<,001
		72 h	List	1,685167*	0.128182	<,001			72 h	List	3,084517556003263*	0.460696	<,001
	Multiple Comparisons							Multiple Comparisons
	Dependent Variable: PP2C-1<15							Dependent Variable: PP2C-1>60
		(I) Groups	(J) Groups	Mean Difference (I-J)	Std. Error	Sig.			(I) Groups	(J) Groups	Mean Difference (I-J)	Std. Error	Sig.
	Tukey HSDB156:G175B156:G179B156:H175	List	0 h	,5784667*	0.065755	<,001		Tukey HSD	List	0 h	,5849750*	0.15517	0.009
			24 h	,7203000*	0.0929916	<,001				24 h	,4635333*	0.138788	0.023
			48 h	,6475833*	0.065755	<,001				48 h	0.239667	0.138788	0.44
			72 h	,7192500*	0.0735163	<,001				72 h	0.446925	0.15517	0.061
		0 h	List	-,5784667*	0.065755	<,001			0 h	List	-,5849750*	0.15517	0.009
			24 h	0.141833	0.0929916	0.56				24 h	-0.121442	0.15517	0.933
			48 h	0.0691167	0.065755	0.828				48 h	-0.345308	0.15517	0.209
			72 h	0.140783	0.0735163	0.343				72 h	-0.13805	0.16998	0.924
		24 h	List	-,7203000*	0.0929916	<,001			24 h	List	-,4635333*	0.138788	0.023
			0 h	-0.141833	0.0929916	0.56				0 h	0.121442	0.15517	0.933
			48 h	-0.0727167	0.0929916	0.933				48 h	-0.223867	0.138788	0.506
			72 h	-0.00105	0.0986325	1				72 h	-0.0166083	0.15517	1
		48 h	List	-,6475833*	0.065755	<,001			48 h	List	-0.239667	0.138788	0.44
			0 h	-0.0691167	0.065755	0.828				0 h	0.345308	0.15517	0.209
			24 h	0.0727167	0.0929916	0.933				24 h	0.223867	0.138788	0.506
			72 h	0.0716667	0.0735163	0.863				72 h	0.207258	0.15517	0.673
		72 h	List	-,7192500*	0.0735163	<,001			72 h	List	-0.446925	0.15517	0.061
			0 h	-0.140783	0.0735163	0.343				0 h	0.13805	0.16998	0.924
			24 h	0.00105	0.0986325	1				24 h	0.0166083	0.15517	1
			48 h	-0.0716667	0.0735163	0.863				48 h	-0.207258	0.15517	0.673
	Dunnett t (<control)b	0 h	List	-,5784667*	0.065755	<,001		Dunnett t (<control)b	0 h	List	-,5849750*	0.15517	0.002
		24 h	List	-,7203000*	0.0929916	<,001			24 h	List	-,4635333*	0.138788	0.006
		48 h	List	-,6475833*	0.065755	<,001			48 h	List	-0.239667	0.138788	0.144
		72 h	List	-,7192500*	0.0735163	<,001			72 h	List	-,4469250*	0.15517	0.015
