# Supplementary material for: Early protoplast culture and partial regeneration in Cannabis sativa: gene expression dynamics of proliferation and stress response
Source: Front Plant Sci. 2025 Jun 6;16:1609413. doi: 10.3389/fpls.2025.1609413 (PMC12179117; doi:10.3389/fpls.2025.1609413)
Supplement: Supplementary file 4 [file Table3.xlsx]

## Sheet: List1
	Tab. S3: Efficiency of protoplast isolation - effect of material and enzyme solutions
	Leaves	ER1a	ER1b	ER1c	ER1d	ER2
	Ex vitro grown plants	–	–	–	N	N
	Plants transferred to in vitro	–	–	–	N	N
	Finola' – 6-month old in vitro cultures	+	–	–	N	N
	USO 31' 6-month old in vitro cultures	+	–	–	N	N
	6-month old in vitro cultures of other cultivars	–	–	–	N	N
	1–2-weeks old in vitro seedlings of 'USO 31'	+++	++	–	–	N
	3–4-weeks old in vitro seedlings of 'USO 31'	++	+	–	–	N
	(–) No viable protoplasts detected. (+) Low yields and viability (4.0–7.7·10⁵ cells·g⁻¹; 5–10 %). (++) Medium yields and viability (1.7–8.4·10⁶ cells·g⁻¹; 10–35 %). (+++) High yields and viability (4.1–9.9·10⁶ cells·g⁻¹; 57.5–83.2 %). (N) Not performed.
