# Supplementary material for: Early protoplast culture and partial regeneration in Cannabis sativa: gene expression dynamics of proliferation and stress response
Source: Front Plant Sci. 2025 Jun 6;16:1609413. doi: 10.3389/fpls.2025.1609413 (PMC12179117; doi:10.3389/fpls.2025.1609413)
Supplement: Supplementary file 5 [file Table4.xlsx]

## Sheet: PP2C-1
	GENE EXPRESSION OF PPO_qRT-PCR
										mstrg.26970		Psat5g212520
										mstrg.29875		Psat6g025120
	1st (+2nd) Biological repeat
			efficiency	CTRL		GENES TESTES
			efficiency GI	0.938		GI	PP2C-1				Gene of Interest=GI
			efficiency HG	0.885		HG	EF1				HouseKeeping gene=HG
1. Isolation
	genotype	stage (DAP)		GI-ct 1	GI-ct 2	Average Ct GI	E-T gène cible	HG-Ct 1	HG-Ct 2	Average Ct HG	E-T gène réf	deltaCt GI	E-T deltaCt gène cible	deltaCt HG	E-T deltaCt gène réf	R GI	R HG	R
	USO-31	Leaf		27.44	27.27	27.355	0.120208	27.67	27.42	27.545	0.176777	0	0.120208	0	0.176777	1	1	1
		1.0		25.52	25.43	25.475	0.0636396	27.05	27.09	27.07	0.0282843	-1.88	0.0636396	-0.475	0.0282843	3.46917	1.35137	2.56716
		2024-01-01		28.88	29.08	28.98	0.141421	27.85	27.75	27.8	0.0707107	1.625	0.141421	0.255	0.0707107	0.341232	0.850738	0.401102
		1948-01-01		39.21	39.21	39.21	0	38.59	38.59	38.59	0	11.855	0	11.045	0	0.000392122	0.000910303	0.43076
		1972-01-01		30.94	30.82	30.88	0.0848528	29.61	29.53	29.57	0.0565685	3.525	0.0848528	2.025	0.0565685	0.0970684	0.277009	0.350416
	genotype	stage (DAP)		GI-ct 1	GI-ct 2	Average Ct GI	E-T gène cible	HG-Ct 1	HG-Ct 2	Average Ct HG	E-T gène réf	deltaCt GI	E-T deltaCt gène cible	deltaCt HG	E-T deltaCt gène réf	R GI	R HG	R
	USO-31	Leaf		27.16	27.19	27.175	0.0212132	27.55	27.51	27.53	0.0282843	0	0.0212132	0	0.0282843	1	1	1
		1.0		25.22	25.5	25.36	0.19799	26.75	26.84	26.795	0.0636396	-1.815	0.19799	-0.735	0.0636396	3.32313	1.59351	2.08542
		2024-01-01		29.06	29.16	29.11	0.0707107	28.29	27.81	28.05	0.339411	1.935	0.0707107	0.52	0.339411	0.277952	0.719181	0.386485
		1948-01-01		39.21	39.21	39.21	0	38.59	38.59	38.59	0	12.035	0	11.06	0	0.000348095	0.000901688	0.386048
		1972-01-01		31.07	30.77	30.92	0.212132	29.17	29.53	29.35	0.254558	3.745	0.212132	1.82	0.254558	0.083919	0.315452	0.266028
4. Isolation
	genotype	stage (DAP)		GI-ct 1	GI-ct 2	Average Ct GI	E-T gène cible	HG-Ct 1	HG-Ct 2	Average Ct HG	E-T gène réf	deltaCt GI	E-T deltaCt gène cible	deltaCt HG	E-T deltaCt gène réf	R GI	R HG	R
	USO-31	Leaf		27.16	27.19	27.175	0.0212132	27.55	27.51	27.53	0.0282843	0	0.0212132	0	0.0282843	1	1	1
		4.0		29.03	28.85	28.94	0.127279	28.34	28.1	28.22	0.169706	1.765	0.127279	0.69	0.169706	0.311043	0.645707	0.48171
		4.24		-	-	#DIV/0!	#DIV/0!	-	-	#DIV/0!	#DIV/0!	#DIV/0!	#DIV/0!	#DIV/0!	#DIV/0!	#DIV/0!	#DIV/0!	#DIV/0!
		4.48		32.93	32.89	32.91	0.0282843	31.8	31.44	31.62	0.254558	5.735	0.0282843	4.09	0.254558	0.0224919	0.0748129	0.300642
		4.72		34.29	33.9	34.095	0.275772	32.8	33.43	33.115	0.445477	6.92	0.275772	5.585	0.445477	0.0102686	0.0289992	0.3541
	genotype	stage (DAP)		GI-ct 1	GI-ct 2	Average Ct GI	E-T gène cible	HG-Ct 1	HG-Ct 2	Average Ct HG	E-T gène réf	deltaCt GI	E-T deltaCt gène cible	deltaCt HG	E-T deltaCt gène réf	R GI	R HG	R
	USO-31	Leaf		27.17	27.08	27.125	0.0636396	27.44	27.33	27.385	0.0777817	0	0.0636396	0	0.0777817	1	1	1
		4.0		29.03	28.84	28.935	0.13435	28.5	28.33	28.415	0.120208	1.81	0.13435	1.03	0.120208	0.301918	0.52051	0.580043
		4.24		-	-	#DIV/0!	#DIV/0!	-	-	#DIV/0!	#DIV/0!	#DIV/0!	#DIV/0!	#DIV/0!	#DIV/0!	#DIV/0!	#DIV/0!	#DIV/0!
		4.48		32.43	32.4	32.415	0.0212132	31.49	31.17	31.33	0.226274	5.29	0.0212132	3.945	0.226274	0.0301925	0.0820156	0.368131
		4.72		34.08	34.2	34.14	0.0848528	32.4	32.95	32.675	0.388909	7.015	0.0848528	5.29	0.388909	0.00964302	0.0349625	0.27581
3. Isolation
	genotype	stage (DAP)		GI-ct 1	GI-ct 2	Average Ct GI	E-T gène cible	HG-Ct 1	HG-Ct 2	Average Ct HG	E-T gène réf	deltaCt GI	E-T deltaCt gène cible	deltaCt HG	E-T deltaCt gène réf	R GI	R HG	R
	USO-31	Leaf		26.4763	26.587	26.5317	0.0783014	26.9854	27.0258	27.0056	0.0285753	0	0.0783014	0	0.0285753	1	1	1
		3.0		32.7423	32.342	32.5421	0.28306	31.4253	31.1863	31.3058	0.168994	6.01047	0.28306	4.3002	0.168994	0.0187443	0.0654798	0.286261
		3.24		33.4489	33.2917	33.3703	0.111161	33.5783	33.1178	33.3481	0.325601	6.83862	0.111161	6.34248	0.325601	0.0108367	0.0179409	0.604021
		3.48		34.6963	36.1838	35.4401	1.05183	34.3226	34.5253	34.424	0.143336	8.9084	1.05183	7.4184	0.143336	0.0027551	0.00907046	0.303744
		3.72		35.8952	35.4408	35.668	0.32133	34.3147	34.5613	34.438	0.174424	9.13629	0.32133	7.43243	0.174424	0.00236947	0.00899016	0.263563
	genotype	stage (DAP)		GI-ct 1	GI-ct 2	Average Ct GI	E-T gène cible	HG-Ct 1	HG-Ct 2	Average Ct HG	E-T gène réf	deltaCt GI	E-T deltaCt gène cible	deltaCt HG	E-T deltaCt gène réf	R GI	R HG	R
	USO-31	Leaf		26.1501	26.2626	26.2063	0.0795686	26.3572	26.5874	26.4723	0.162767	0	0.0795686	0	0.162767	1	1	1
		3.0		32.2128	31.8125	32.0127	0.283069	30.9959	30.5232	30.7596	0.334275	5.80635	0.283069	4.28724	0.334275	0.0214547	0.0660197	0.324975
		3.24		33.288	33.214	33.251	0.0523236	32.8986	32.3285	32.6135	0.403105	7.04473	0.0523236	6.14117	0.403105	0.00945521	0.0203829	0.46388
		3.48		34.9355	35.2279	35.0817	0.206716	34.3226	34.5253	34.424	0.143336	8.87537	0.206716	7.95164	0.143336	0.00281598	0.0064688	0.435317
		3.72		35.7972	35.8248	35.811	0.0194929	35.4287	34.3829	34.9058	0.73949	9.60467	0.0194929	8.43349	0.73949	0.00173805	0.00476612	0.364667
6.- Isolation
	genotype	stage (DAP)		GI-ct 1	GI-ct 2	Average Ct GI	E-T gène cible	HG-Ct 1	HG-Ct 2	Average Ct HG	E-T gène réf	deltaCt GI	E-T deltaCt gène cible	deltaCt HG	E-T deltaCt gène réf	R GI	R HG	R
	USO-31	Leaf		26.4763	26.587	26.5317	0.0783014	26.9854	27.0258	27.0056	0.0285753	0	0.0783014	0	0.0285753	1	1	1
		6.0-		29.6473	30.0773	29.8623	0.304059	29.07	29.2456	29.1578	0.124169	3.33066	0.304059	2.15223	0.124169	0.110388	0.255544	0.431972
		6,24-		31.8773	32.1306	32.0039	0.179064	30.5588	30.9397	30.7493	0.269388	5.47227	0.179064	3.74368	0.269388	0.0267623	0.0931798	0.287211
		6,48-		33.6001	33.6001	33.6001	0	32.4031	32.5671	32.4851	0.115958	7.06846	0	5.47949	0.115958	0.0093079	0.0310051	0.300205
		6,72-		34.134	35.3561	34.7451	0.864197	32.9788	32.7848	32.8818	0.137164	8.21339	0.864197	5.87622	0.137164	0.00436366	0.0241107	0.180984
	genotype	stage (DAP)		GI-ct 1	GI-ct 2	Average Ct GI	E-T gène cible	HG-Ct 1	HG-Ct 2	Average Ct HG	E-T gène réf	deltaCt GI	E-T deltaCt gène cible	deltaCt HG	E-T deltaCt gène réf	R GI	R HG	R
	USO-31	Leaf		26.1501	26.2626	26.2063	0.0795686	26.3572	26.5874	26.4723	0.162767	0	0.0795686	0	0.162767	1	1	1
		6.0-		29.4289	29.4027	29.4158	0.0185302	28.9233	28.9567	28.94	0.0236598	3.20951	0.0185302	2.46766	0.0236598	0.119601	0.209231	0.571622
		6,24-		31.6053	31.5566	31.581	0.0343894	30.087	29.9724	30.0297	0.0810603	5.37465	0.0343894	3.55733	0.0810603	0.0285479	0.104864	0.272237
		6,48-		33.2505	33.1085	33.1795	0.10039	31.5592	31.2048	31.382	0.250641	6.97318	0.10039	4.90968	0.250641	0.00991358	0.0444949	0.222803
		6,72-		34.1824	34.1162	34.1493	0.04681	33.3385	32.5129	32.9257	0.583824	7.94294	0.04681	6.45337	0.583824	0.00521873	0.016723	0.31207
6.+ +7.0 Isolation
	genotype	stage (DAP)		GI-ct 1	GI-ct 2	GI-ct 3	Average Ct GI	E-T gène cible	HG-Ct 1	HG-Ct 2	HG-Ct 3	Average Ct HG	E-T gène réf	deltaCt GI	E-T deltaCt gène cible	deltaCt HG	E-T deltaCt gène réf	R GI	R HG	R
	USO-31	Leaf		27.5235	27.3299	27.6095	27.4876	0.143195	27.8631	27.7804	28.0325	27.892	0.128515	0	0.143195	0	0.128515	1	1	1
		6.0+		30.0659	30.1326		30.0993	0.0471424	29.0611	29.0138		29.0375	0.0334737	2.61165	0.0471424	1.14548	0.0334737	0.177637	0.483766	0.367195
		6,24+		29.7364	29.7288		29.7326	0.00534303	29.9168	29.8725		29.8947	0.0313336	2.24497	0.00534303	2.0027	0.0313336	0.226412	0.280953	0.80587
		6,48+		31.5462	31.6274		31.5868	0.0574221	32.4248	32.3941		32.4095	0.0217391	4.09921	0.0574221	4.51748	0.0217391	0.066386	0.0570542	1.16356
		7.0		29.1367	29.1242		29.1305	0.00888259	29.2695	28.9609		29.1152	0.218226	1.64284	0.00888259	1.22319	0.218226	0.337227	0.460512	0.732287
	genotype	stage (DAP)		GI-ct 1	GI-ct 2	GI-ct 3	Average Ct GI	E-T gène cible	HG-Ct 1	HG-Ct 2	HG-Ct 3	Average Ct HG	E-T gène réf	deltaCt GI	E-T deltaCt gène cible	deltaCt HG	E-T deltaCt gène réf	R GI	R HG	R
	USO-31	Leaf		27.3281	27.24	27.4609	27.343	0.111196	27.3934	27.5072	27.6586	27.5197	0.133049	0	0.111196	0	0.133049	1	1	1
		6.0+		29.8495	29.7375		29.7935	0.0791662	28.7297	28.753		28.7414	0.0164537	2.4505	0.0791662	1.22162	0.0164537	0.197624	0.460972	0.428712
		6,24+		29.5301	29.4206		29.4753	0.0774253	29.8222	29.7283		29.7753	0.0663598	2.13233	0.0774253	2.25552	0.0663598	0.24393	0.239348	1.01914
		6,48+		31.4545	31.5254		31.4899	0.0501725	32.1567	31.5387		31.8477	0.43705	4.14694	0.0501725	4.32796	0.43705	0.0643222	0.0643373	0.999765
		7.0		29.0139	28.7586		28.8862	0.180527	28.9621	28.7016		28.8319	0.184149	1.54321	0.180527	1.31212	0.184149	0.360207	0.435269	0.82755
8. Isolation
	genotype	stage (DAP)		GI-ct 1	GI-ct 2	GI-ct 3	Average Ct GI	E-T gène cible	HG-Ct 1	HG-Ct 2	HG-Ct 3	Average Ct HG	E-T gène réf	deltaCt GI	E-T deltaCt gène cible	deltaCt HG	E-T deltaCt gène réf	R GI	R HG	R
	USO-31	Leaf		25.5602	25.7257	25.7551	25.6803	0.105087	26.2474	26.2732	26.4702	26.3303	0.121838	0	0.105087	0	0.121838	1	1	1
		8.0		32.3821	32.3821		32.3821	0	32.0239	31.8333		31.9286	0.134787	6.70175	0	5.59829	0.134787	0.0118639	0.0287559	0.412573
		8.24		32.7694	33.2125		32.9909	0.313369	32.1081	32.0177		32.0629	0.063935	7.3106	0.313369	5.73265	0.063935	0.00792997	0.026408	0.300287
		8.48		33.5508	33.0777		33.3142	0.334525	33.6232	33.6232		33.6232	0	7.63388	0.334525	7.29293	0	0.00640288	0.00982142	0.65193
		8.72		34.0034	33.4336		33.7185	0.402884	34.3448	34.4998		34.4223	0.109631	8.03813	0.402884	8.09204	0.109631	0.00490019	0.00591792	0.828025
	genotype	stage (DAP)		GI-ct 1	GI-ct 2	GI-ct 3	Average Ct GI	E-T gène cible	HG-Ct 1	HG-Ct 2	HG-Ct 3	Average Ct HG	E-T gène réf	deltaCt GI	E-T deltaCt gène cible	deltaCt HG	E-T deltaCt gène réf	R GI	R HG	R
	USO-31	Leaf		25.927	25.68		25.8035	0.174661	26.1904	26.33		26.2602	0.0986793	0	0.174661	0	0.0986793	1	1	1
		8.0		32.3582	32.38		32.3691	0.0154435	31.8861	31.8315		31.8588	0.0385954	6.56558	0.0154435	5.59862	0.0385954	0.0129825	0.0287499	0.451565
		8.24		32.6272	32.99		32.8086	0.256564	31.9206	31.4859		31.7033	0.307368	7.00508	0.256564	5.44303	0.307368	0.00970654	0.0317301	0.30591
		8.48		32.7064	33.31		33.0082	0.426793	33.366	33.9649		33.6654	0.42353	7.20471	0.426793	7.40522	0.42353	0.0085055	0.00914656	0.929913
		8.72		34.3115	33.72		34.0158	0.418283	35.0385	33.7917		34.4151	0.881654	8.21227	0.418283	8.15486	0.881654	0.00436691	0.00568687	0.767893
9. Isolation
	genotype	stage (DAP)		GI-ct 1	GI-ct 2	Average Ct GI	E-T gène cible	HG-Ct 1	HG-Ct 2	Average Ct HG	E-T gène réf	deltaCt GI	E-T deltaCt gène cible	deltaCt HG	E-T deltaCt gène réf	R GI	R HG	R
	USO-31	Leaf		27.2081	27.098	27.153	0.077882	27.731	28.0439	27.8875	0.221264	0	0.077882	0	0.221264	1	1	1
		9.0		28.7729	28.7799	28.7764	0.00498463	27.2619	27.2158	27.2389	0.0326245	1.6234	0.00498463	-0.648604	0.0326245	0.341595	1.50858	0.226435
						#DIV/0!	#DIV/0!			#DIV/0!	#DIV/0!	#DIV/0!	#DIV/0!	#DIV/0!	#DIV/0!	#DIV/0!	#DIV/0!	#DIV/0!
		9.48		34.2203	34.0408	34.1305	0.126952	34.8526	34.0565	34.4546	0.562939	6.9775	0.126952	6.56709	0.562939	0.0098853	0.0155598	0.635309
						#DIV/0!	#DIV/0!			#DIV/0!	#DIV/0!	#DIV/0!	#DIV/0!	#DIV/0!	#DIV/0!	#DIV/0!	#DIV/0!	#DIV/0!
	genotype	stage (DAP)		GI-ct 1	GI-ct 2	Average Ct GI	E-T gène cible	HG-Ct 1	HG-Ct 2	Average Ct HG	E-T gène réf	deltaCt GI	E-T deltaCt gène cible	deltaCt HG	E-T deltaCt gène réf	R GI	R HG	R
	USO-31	Leaf		28.0149	28.0443	28.0296	0.0207991	28.4013	28.4206	28.4109	0.0137	0	0.0207991	0	0.0137	1	1	1
		9.0		29.8246	29.6341	29.7293	0.134721	28.1114	27.7233	27.9173	0.274435	1.69971	0.134721	-0.493599	0.274435	0.324774	1.36739	0.237513
						#DIV/0!	#DIV/0!			#DIV/0!	#DIV/0!	#DIV/0!	#DIV/0!	#DIV/0!	#DIV/0!	#DIV/0!	#DIV/0!	#DIV/0!
		9.48		35.1857	36.0714	35.6285	0.626331	34.3758		34.3758	#DIV/0!	7.59892	0.626331	5.9648	#DIV/0!	0.00655271	0.022794	0.287475
						#DIV/0!	#DIV/0!			#DIV/0!	#DIV/0!	#DIV/0!	#DIV/0!	#DIV/0!	#DIV/0!	#DIV/0!	#DIV/0!	#DIV/0!

## Sheet: IAA-2
	GENE EXPRESSION OF PPO_qRT-PCR
										mstrg.26970		Psat5g212520
										mstrg.29875		Psat6g025120
	1st (+2nd) Biological repeat
			efficiency	CTRL		GENES TESTES
			efficiency GI	1.015		GI	IAA-2				Gene of Interest=GI
			efficiency HG	0.885		HG	EF1				HouseKeeping gene=HG
1. Isolation																		Isolation
	genotype	stage (DAP)		GI-ct 1	GI-ct 2	Average Ct GI	E-T gène cible	HG-Ct 1	HG-Ct 2	Average Ct HG	E-T gène réf	deltaCt GI	E-T deltaCt gène cible	deltaCt HG	E-T deltaCt gène réf	R GI	R HG	R
	USO-31	Leaf		29.22	29.04	29.13	0.127279	27.67	27.42	27.545	0.176777	0	0.127279	0	0.176777	1	1	1
		1.0		28.36	28.31	28.335	0.0353553	27.05	27.09	27.07	0.0282843	-0.795	0.0353553	-0.475	0.0282843	1.74541	1.35137	1.29159
		2024-01-01		28.01	28.21	28.11	0.141421	27.85	27.75	27.8	0.0707107	-1.02	0.141421	0.255	0.0707107	2.04343	0.850738	2.40196
		1948-01-01		-	-	#DIV/0!	#DIV/0!	38.59	38.59	38.59	0	#DIV/0!	#DIV/0!	11.045	0	#DIV/0!	0.000910303	#DIV/0!
		1972-01-01		29.56	29.89	29.725	0.233345	29.61	29.53	29.57	0.0565685	0.595	0.233345	2.025	0.0565685	0.659108	0.277009	2.37937
	genotype	stage (DAP)		GI-ct 1	GI-ct 2	Average Ct GI	E-T gène cible	HG-Ct 1	HG-Ct 2	Average Ct HG	E-T gène réf	deltaCt GI	E-T deltaCt gène cible	deltaCt HG	E-T deltaCt gène réf	R GI	R HG	R
	USO-31	Leaf		29.28	29.06	29.17	0.155563	27.55	27.51	27.53	0.0282843	0	0.155563	0	0.0282843	1	1	1
		1.0		28.39	28.39	28.39	0	26.75	26.84	26.795	0.0636396	-0.78	0	-0.735	0.0636396	1.72717	1.59351	1.08388
		2024-01-01		28.26	27.87	28.065	0.275772	28.29	27.81	28.05	0.339411	-1.105	0.275772	0.52	0.339411	2.16882	0.719181	3.01568
		1948-01-01		-	-	#DIV/0!	#DIV/0!	-	-	#DIV/0!	#DIV/0!	#DIV/0!	#DIV/0!	#DIV/0!	#DIV/0!	#DIV/0!	#DIV/0!	#DIV/0!
		1972-01-01		29.46	29.92	29.69	0.325269	29.17	29.53	29.35	0.254558	0.52	0.325269	1.82	0.254558	0.694667	0.315452	2.20213
4. Isolation																		4. Isolation
	genotype	stage (DAP)		GI-ct 1	GI-ct 2	Average Ct GI	E-T gène cible	HG-Ct 1	HG-Ct 2	Average Ct HG	E-T gène réf	deltaCt GI	E-T deltaCt gène cible	deltaCt HG	E-T deltaCt gène réf	R GI	R HG	R
	USO-31	Leaf		29.28	29.06	29.17	0.155563	27.55	27.51	27.53	0.0282843	0	0.155563	0	0.0282843	1	1	1
		4.0		28.35	28.76	28.555	0.289914	28.34	28.1	28.22	0.169706	-0.615	0.289914	0.69	0.169706	1.53861	0.645707	2.38284
		4.24		-	-	#DIV/0!	#DIV/0!	-	-	#DIV/0!	#DIV/0!	#DIV/0!	#DIV/0!	#DIV/0!	#DIV/0!	#DIV/0!	#DIV/0!	#DIV/0!
		4.48		30.22	30.27	30.245	0.0353553	31.8	31.44	31.62	0.254558	1.075	0.0353553	4.09	0.254558	0.470874	0.0748129	6.29401
		4.72		32.15	31.05	31.6	0.777817	32.8	33.43	33.115	0.445477	2.43	0.777817	5.585	0.445477	0.182227	0.0289992	6.28385
	genotype	stage (DAP)		GI-ct 1	GI-ct 2	Average Ct GI	E-T gène cible	HG-Ct 1	HG-Ct 2	Average Ct HG	E-T gène réf	deltaCt GI	E-T deltaCt gène cible	deltaCt HG	E-T deltaCt gène réf	R GI	R HG	R
	USO-31	Leaf		29.06	29.06	29.06	0	27.44	27.33	27.385	0.0777817	0	0	0	0.0777817	1	1	1
		4.0		28.44	28.2	28.32	0.169706	28.5	28.33	28.415	0.120208	-0.74	0.169706	1.03	0.120208	1.67944	0.52051	3.22652
		4.24		-	-	#DIV/0!	#DIV/0!	-	-	#DIV/0!	#DIV/0!	#DIV/0!	#DIV/0!	#DIV/0!	#DIV/0!	#DIV/0!	#DIV/0!	#DIV/0!
		4.48		30.53	30.97	30.75	0.311127	31.49	31.17	31.33	0.226274	1.69	0.311127	3.945	0.226274	0.306038	0.0820156	3.73146
		4.72		31.85	31.74	31.795	0.0777817	32.4	32.95	32.675	0.388909	2.735	0.0777817	5.29	0.388909	0.147166	0.0349625	4.20925
3. Isolation																		3. Isolation
	genotype	stage (DAP)		GI-ct 1	GI-ct 2	Average Ct GI	E-T gène cible	HG-Ct 1	HG-Ct 2	Average Ct HG	E-T gène réf	deltaCt GI	E-T deltaCt gène cible	deltaCt HG	E-T deltaCt gène réf	R GI	R HG	R
	USO-31	Leaf		28.518	28.458	28.488	0.0424129	26.9854	27.0258	27.0056	0.0285753	0	0.0424129	0	0.0285753	1	1	1
		3.0		31.2896	31.2955	31.2926	0.0041388	31.4253	31.1863	31.3058	0.168994	2.80455	0.0041388	4.3002	0.168994	0.140167	0.0654798	2.14061
		3.24		32.1349	31.6797	31.9073	0.321841	33.5783	33.1178	33.3481	0.325601	3.4193	0.321841	6.34248	0.325601	0.0911155	0.0179409	5.07865
		3.48		33.9271	33.5651	33.7461	0.255979	34.3226	34.5253	34.424	0.143336	5.25811	0.255979	7.4184	0.143336	0.0251239	0.00907046	2.76986
		3.72		33.4343	34.0467	33.7405	0.432999	34.3147	34.5613	34.438	0.174424	5.25252	0.432999	7.43243	0.174424	0.0252226	0.00899016	2.80558
	genotype	stage (DAP)		GI-ct 1	GI-ct 2	Average Ct GI	E-T gène cible	HG-Ct 1	HG-Ct 2	Average Ct HG	E-T gène réf	deltaCt GI	E-T deltaCt gène cible	deltaCt HG	E-T deltaCt gène réf	R GI	R HG	R
	USO-31	Leaf		28.2481	28.2364	28.2423	0.00822731	26.3572	26.5874	26.4723	0.162767	0	0.00822731	0	0.162767	1	1	1
		3.0		30.6134	30.5986	30.606	0.0104542	30.9959	30.5232	30.7596	0.334275	2.36372	0.0104542	4.28724	0.334275	0.190888	0.0660197	2.89138
		3.24		31.5218	32.0305	31.7761	0.359655	32.8986	32.3285	32.6135	0.403105	3.53388	0.359655	6.14117	0.403105	0.0840867	0.0203829	4.12536
		3.48		34.1445	34.4604	34.3025	0.22334	34.3226	34.5253	34.424	0.143336	6.06021	0.22334	7.95164	0.143336	0.0143228	0.0064688	2.21414
		3.72		34.137	34.1013	34.1191	0.0252686	35.4287	34.3829	34.9058	0.73949	5.87686	0.0252686	8.43349	0.73949	0.0162861	0.00476612	3.41705
6.- Isolation
	genotype	stage (DAP)		GI-ct 1	GI-ct 2	Average Ct GI	E-T gène cible	HG-Ct 1	HG-Ct 2	Average Ct HG	E-T gène réf	deltaCt GI	E-T deltaCt gène cible	deltaCt HG	E-T deltaCt gène réf	R GI	R HG	R
	USO-31	Leaf		28.518	28.458	28.488	0.0424129	26.9854	27.0258	27.0056	0.0285753	0	0.0424129	0	0.0285753	1	1	1
		6.0-		28.7994	29.2357	29.0176	0.308505	29.07	29.2456	29.1578	0.124169	0.529575	0.308505	2.15223	0.124169	0.690023	0.255544	2.70021
		6,24-		29.8331	29.9038	29.8684	0.0500021	30.5588	30.9397	30.7493	0.269388	1.38042	0.0500021	3.74368	0.269388	0.380166	0.0931798	4.07991
		6,48-		31.7963	31.6483	31.7223	0.104663	32.4031	32.5671	32.4851	0.115958	3.23431	0.104663	5.47949	0.115958	0.103724	0.0310051	3.34538
		6,72-		31.2183	31.963	31.5907	0.526535	32.9788	32.7848	32.8818	0.137164	3.10265	0.526535	5.87622	0.137164	0.113747	0.0241107	4.71769
	genotype	stage (DAP)		GI-ct 1	GI-ct 2	Average Ct GI	E-T gène cible	HG-Ct 1	HG-Ct 2	Average Ct HG	E-T gène réf	deltaCt GI	E-T deltaCt gène cible	deltaCt HG	E-T deltaCt gène réf	R GI	R HG	R
	USO-31	Leaf		28.2481	28.2364	28.2423	0.00822731	26.3572	26.5874	26.4723	0.162767	0	0.00822731	0	0.162767	1	1	1
		6.0-		28.9565	28.974	28.9653	0.012409	28.9233	28.9567	28.94	0.0236598	0.723004	0.012409	2.46766	0.0236598	0.602571	0.209231	2.87993
		6,24-		29.6136	29.5897	29.6016	0.0169192	30.087	29.9724	30.0297	0.0810603	1.35938	0.0169192	3.55733	0.0810603	0.38581	0.104864	3.67915
		6,48-		31.2439	31.2521	31.248	0.00576213	31.5592	31.2048	31.382	0.250641	3.00573	0.00576213	4.90968	0.250641	0.121739	0.0444949	2.73603
		6,72-		32.061	31.4024	31.7317	0.465673	33.3385	32.5129	32.9257	0.583824	3.48946	0.465673	6.45337	0.583824	0.0867452	0.016723	5.18719
6.+ +7.0 Isolation
	genotype	stage (DAP)		GI-ct 1	GI-ct 2	GI-ct 3	Average Ct GI	E-T gène cible	HG-Ct 1	HG-Ct 2	HG-Ct 3	Average Ct HG	E-T gène réf	deltaCt GI	E-T deltaCt gène cible	deltaCt HG	E-T deltaCt gène réf	R GI	R HG	R
	USO-31	Leaf		29.394	29.118	29.1305	29.2142	0.155833	27.8631	27.7804	28.0325	27.892	0.128515	0	0.155833	0	0.128515	1	1	1
		6.0+		30.0017	30.5885		30.2951	0.414933	29.0611	29.0138		29.0375	0.0334737	1.08092	0.414933	1.14548	0.0334737	0.468926	0.483766	0.969323
		6,24+		30.3109	29.948		30.1295	0.256585	29.9168	29.8725		29.8947	0.0313336	0.915294	0.256585	2.0027	0.0313336	0.526622	0.280953	1.87441
		6,48+		31.7463	31.471		31.6087	0.194669	32.4248	32.3941		32.4095	0.0217391	2.39452	0.194669	4.51748	0.0217391	0.186813	0.0570542	3.2743
		7.0		31.4397	31.5288		31.4843	0.0630432	29.2695	28.9609		29.1152	0.218226	2.2701	0.0630432	1.22319	0.218226	0.203829	0.460512	0.442613
	genotype	stage (DAP)		GI-ct 1	GI-ct 2	GI-ct 3	Average Ct GI	E-T gène cible	HG-Ct 1	HG-Ct 2	HG-Ct 3	Average Ct HG	E-T gène réf	deltaCt GI	E-T deltaCt gène cible	deltaCt HG	E-T deltaCt gène réf	R GI	R HG	R
	USO-31	Leaf		29.419	29.2313	29.085	29.2451	0.167425	27.3934	27.5072	27.6586	27.5197	0.133049	0	0.167425	0	0.133049	1	1	1
		6.0+		30.0797	30.5039		30.2918	0.299908	28.7297	28.753		28.7414	0.0164537	1.0467	0.299908	1.22162	0.0164537	0.480302	0.460972	1.04193
		6,24+		30.0903	30.2631		30.1767	0.122205	29.8222	29.7283		29.7753	0.0663598	0.931581	0.122205	2.25552	0.0663598	0.520647	0.239348	2.17527
		6,48+		31.4012	31.1079		31.2546	0.207421	32.1567	31.5387		31.8477	0.43705	2.00948	0.207421	4.32796	0.43705	0.244661	0.0643373	3.80279
		7.0		31.1055	31.562		31.3337	0.322798	28.9621	28.7016		28.8319	0.184149	2.08865	0.322798	1.31212	0.184149	0.23146	0.435269	0.531762
8. Isolation
	genotype	stage (DAP)		GI-ct 1	GI-ct 2	GI-ct 3	Average Ct GI	E-T gène cible	HG-Ct 1	HG-Ct 2	HG-Ct 3	Average Ct HG	E-T gène réf	deltaCt GI	E-T deltaCt gène cible	deltaCt HG	E-T deltaCt gène réf	R GI	R HG	R
	USO-31	Leaf		27.4277	27.5162	27.5125	27.4855	0.0500486	26.2474	26.2732	26.4702	26.3303	0.121838	0	0.0500486	0	0.121838	1	1	1
		8.0		32.6236	32.1626		32.3931	0.32599	32.0239	31.8333		31.9286	0.134787	4.9076	0.32599	5.59829	0.134787	0.0321173	0.0287559	1.11689
		8.24		31.1144	31.337		31.2257	0.157433	32.1081	32.0177		32.0629	0.063935	3.7402	0.157433	5.73265	0.063935	0.0727696	0.026408	2.75559
		8.48		32.1209	32.3618		32.2414	0.17034	33.6232	33.6232		33.6232	0	4.75587	0.17034	7.29293	0	0.0357196	0.00982142	3.63691
		8.72		33.2562	33.5467		33.4014	0.205414	34.3448	34.4998		34.4223	0.109631	5.91594	0.205414	8.09204	0.109631	0.0158463	0.00591792	2.67768
	genotype	stage (DAP)		GI-ct 1	GI-ct 2	GI-ct 3	Average Ct GI	E-T gène cible	HG-Ct 1	HG-Ct 2	HG-Ct 3	Average Ct HG	E-T gène réf	deltaCt GI	E-T deltaCt gène cible	deltaCt HG	E-T deltaCt gène réf	R GI	R HG	R
	USO-31	Leaf		27.9191	27.49		27.7045	0.303409	26.1904	26.33		26.2602	0.0986793	0	0.303409	0	0.0986793	1	1	1
		8.0		31.9917	32.39		32.1908	0.281653	31.8861	31.8315		31.8588	0.0385954	4.4863	0.281653	5.59862	0.0385954	0.0431451	0.0287499	1.5007
		8.24		31.5797	31.23		31.4049	0.247297	31.9206	31.4859		31.7033	0.307368	3.70032	0.247297	5.44303	0.307368	0.0748314	0.0317301	2.35838
		8.48		31.9549	32.24		32.0975	0.201595	33.366	33.9649		33.6654	0.42353	4.39291	0.201595	7.40522	0.42353	0.0460625	0.00914656	5.03605
		8.72		32.8748	33.4		33.1374	0.371405	35.0385	33.7917		34.4151	0.881654	5.43283	0.371405	8.15486	0.881654	0.0222292	0.00568687	3.90886
9. Isolation
	genotype	stage (DAP)		GI-ct 1	GI-ct 2	Average Ct GI	E-T gène cible	HG-Ct 1	HG-Ct 2	Average Ct HG	E-T gène réf	deltaCt GI	E-T deltaCt gène cible	deltaCt HG	E-T deltaCt gène réf	R GI	R HG	R
	USO-31	Leaf		28.7432	28.6913	28.7173	0.0367365	27.731	28.0439	27.8875	0.221264	0	0.0367365	0	0.221264	1	1	1
		9.0		27.2094	27.1746	27.192	0.0245869	27.2619	27.2158	27.2389	0.0326245	-1.52526	0.0245869	-0.648604	0.0326245	2.91138	1.50858	1.92988
						#DIV/0!	#DIV/0!			#DIV/0!	#DIV/0!	#DIV/0!	#DIV/0!	#DIV/0!	#DIV/0!	#DIV/0!	#DIV/0!	#DIV/0!
		9.48		34.068	34.7314	34.3997	0.469067	34.8526	34.0565	34.4546	0.562939	5.68246	0.469067	6.56709	0.562939	0.0186624	0.0155598	1.1994	x
						#DIV/0!	#DIV/0!			#DIV/0!	#DIV/0!	#DIV/0!	#DIV/0!	#DIV/0!	#DIV/0!	#DIV/0!	#DIV/0!	#DIV/0!
	genotype	stage (DAP)		GI-ct 1	GI-ct 2	Average Ct GI	E-T gène cible	HG-Ct 1	HG-Ct 2	Average Ct HG	E-T gène réf	deltaCt GI	E-T deltaCt gène cible	deltaCt HG	E-T deltaCt gène réf	R GI	R HG	R
	USO-31	Leaf		29.5113	29.6652	29.5882	0.108842	28.4013	28.4206	28.4109	0.0137	0	0.108842	0	0.0137	1	1	1
		9.0		28.4207	28.1908	28.3057	0.162616	28.1114	27.7233	27.9173	0.274435	-1.28251	0.162616	-0.493599	0.274435	2.45604	1.36739	1.79615
						#DIV/0!	#DIV/0!			#DIV/0!	#DIV/0!	#DIV/0!	#DIV/0!	#DIV/0!	#DIV/0!	#DIV/0!	#DIV/0!	#DIV/0!
		9.48		32.7823	34.1646	33.4734	0.977447	34.3758		34.3758	#DIV/0!	3.88517	0.977447	5.9648	#DIV/0!	0.0657415	0.022794	2.88415
						#DIV/0!	#DIV/0!			#DIV/0!	#DIV/0!	#DIV/0!	#DIV/0!	#DIV/0!	#DIV/0!	#DIV/0!	#DIV/0!	#DIV/0!

## Sheet: PCNA
	GENE EXPRESSION OF PPO_qRT-PCR
										mstrg.26970		Psat5g212520
										mstrg.29875		Psat6g025120
	1st (2nd) Biological repeat
			efficiency	CTRL		GENES TESTES
			efficiency GI	1.18		GI	PCNA				Gene of Interest=GI
			efficiency HG	0.885		HG	EF1				HouseKeeping gene=HG
1. Isolation
	genotype	stage (DAP)		GI-ct 1	GI-ct 2	Average Ct GI	E-T gène cible	HG-Ct 1	HG-Ct 2	Average Ct HG	E-T gène réf	deltaCt GI	E-T deltaCt gène cible	deltaCt HG	E-T deltaCt gène réf	R GI	R HG	R
	USO-31	Leaf		40	40	40	0	25.02	25.26	25.14	0.169706	12.63	0	-0.065	0.169706	5.31245e-05	1.04207	5.09799e-05
		1.0		27.4	27.34	27.37	0.0424264	25.36	25.05	25.205	0.219203	0	0.0424264	0	0.219203	1	1	1
		2024-01-01		25.95	26.03	25.99	0.0565685	25	25.05	25.025	0.0353553	-1.38	0.0565685	-0.18	0.0353553	2.93137	1.12087	2.61525
		1948-01-01				#DIV/0!	#DIV/0!	36.97	36.97	36.97	0	#DIV/0!	#DIV/0!	11.765	0	#DIV/0!	0.000576716	#DIV/0!
		1972-01-01		27.88	27.66	27.77	0.155563	27.31	27.46	27.385	0.106066	0.4	0.155563	2.18	0.106066	0.732179	0.251085	2.91606
	genotype	stage (DAP)		GI-ct 1	GI-ct 2	Average Ct GI	E-T gène cible	HG-Ct 1	HG-Ct 2	Average Ct HG	E-T gène réf	deltaCt GI	E-T deltaCt gène cible	deltaCt HG	E-T deltaCt gène réf	R GI	R HG	R
	USO-31	Leaf		40	40	40	0	27.67	27.42	27.545	0.176777	10.865	0	0.475	0.176777	0.000210218	0.739992	0.000284082
		1.0		29.15	29.12	29.135	0.0212132	27.05	27.09	27.07	0.0282843	0	0.0212132	0	0.0282843	1	1	1
		2024-01-01		28	27.81	27.905	0.13435	27.85	27.75	27.8	0.0707107	-1.23	0.13435	0.73	0.0707107	2.60796	0.629539	4.14266
		1948-01-01		-	-	#DIV/0!	#DIV/0!	38.59	38.59	38.59	0	#DIV/0!	#DIV/0!	11.52	0	#DIV/0!	0.000673617	#DIV/0!
		1972-01-01		29.74	29.57	29.655	0.120208	29.61	29.53	29.57	0.0565685	0.52	0.120208	2.5	0.0565685	0.666811	0.204985	3.25298
4. Isolation
	genotype	stage (DAP)		GI-ct 1	GI-ct 2	Average Ct GI	E-T gène cible	HG-Ct 1	HG-Ct 2	Average Ct HG	E-T gène réf	deltaCt GI	E-T deltaCt gène cible	deltaCt HG	E-T deltaCt gène réf	R GI	R HG	R
	USO-31	Leaf		40	40	40	0	27.55	27.51	27.53	0.0282843	11.65	0	-0.69	0.0282843	0.00011402	1.54869	7.36236e-05
		4.0		28.46	28.24	28.35	0.155563	28.34	28.1	28.22	0.169706	0	0.155563	0	0.169706	1	1	1
		24		-	-	#DIV/0!	#DIV/0!	-	-	#DIV/0!	#DIV/0!	#DIV/0!	#DIV/0!	#DIV/0!	#DIV/0!	#DIV/0!	#DIV/0!	#DIV/0!
		48		29.98	30.59	30.285	0.431335	31.8	31.44	31.62	0.254558	1.935	0.431335	3.4	0.254558	0.221354	0.115862	1.91049
		72		31.39	31.14	31.265	0.176777	32.8	33.43	33.115	0.445477	2.915	0.176777	4.895	0.445477	0.103133	0.0449108	2.2964
	genotype	stage (DAP)		GI-ct 1	GI-ct 2	Average Ct GI	E-T gène cible	HG-Ct 1	HG-Ct 2	Average Ct HG	E-T gène réf	deltaCt GI	E-T deltaCt gène cible	deltaCt HG	E-T deltaCt gène réf	R GI	R HG	R
	USO-31	Leaf		40	40	40	0	27.44	27.33	27.385	0.0777817	11.725	0	-1.03	0.0777817	0.000107547	1.92119	5.59792e-05
		4.0		28.38	28.17	28.275	0.148492	28.5	28.33	28.415	0.120208	0	0.148492	0	0.120208	1	1	1
		24		-	-	#DIV/0!	#DIV/0!	-	-	#DIV/0!	#DIV/0!	#DIV/0!	#DIV/0!	#DIV/0!	#DIV/0!	#DIV/0!	#DIV/0!	#DIV/0!
		48		30.11	30.14	30.125	0.0212132	31.49	31.17	31.33	0.226274	1.85	0.0212132	2.915	0.226274	0.236513	0.157568	1.50103
		72		31.05	31.08	31.065	0.0212132	32.4	32.95	32.675	0.388909	2.79	0.0212132	4.26	0.388909	0.113686	0.0671697	1.69252
3. Isolation
	genotype	stage (DAP)		GI-ct 1	GI-ct 2	Average Ct GI	E-T gène cible	HG-Ct 1	HG-Ct 2	Average Ct HG	E-T gène réf	deltaCt GI	E-T deltaCt gène cible	deltaCt HG	E-T deltaCt gène réf	R GI	R HG	R
	USO-31	Leaf		40	40	40	0	26.9854	27.0258	27.0056	0.0285753	9.39816	0	-4.3002	0.0285753	0.000659374	15.2719	4.31756e-05
		3.0		30.566	30.6377	30.6018	0.0506474	31.4253	31.1863	31.3058	0.168994	0	0.0506474	0	0.168994	1	1	1
		3.24		32.0885	31.6463	31.8674	0.312664	33.5783	33.1178	33.3481	0.325601	1.26556	0.312664	2.04228	0.325601	0.372961	0.273991	1.36122
		3.48		33.044	33.8578	33.4509	0.575404	34.3226	34.5253	34.424	0.143336	2.84908	0.575404	3.11821	0.143336	0.10857	0.138523	0.783768
		3.72		32.0173	33.1994	32.6084	0.835849	34.3147	34.5613	34.438	0.174424	2.00652	0.835849	3.13224	0.174424	0.209354	0.137297	1.52483
	genotype	stage (DAP)		GI-ct 1	GI-ct 2	Average Ct GI	E-T gène cible	HG-Ct 1	HG-Ct 2	Average Ct HG	E-T gène réf	deltaCt GI	E-T deltaCt gène cible	deltaCt HG	E-T deltaCt gène réf	R GI	R HG	R
	USO-31	Leaf		40	40	40	0	26.3572	26.5874	26.4723	0.162767	9.60258	0	-4.28724	0.162767	0.00056227	15.147	3.71209e-05
		3.0		30.566	30.2288	30.3974	0.238416	30.9959	30.5232	30.7596	0.334275	0	0.238416	0	0.334275	1	1	1
		3.24		31.3126	31.656	31.4843	0.242828	32.8986	32.3285	32.6135	0.403105	1.08689	0.242828	1.85393	0.403105	0.428682	0.308739	1.38849
		3.48		33.2058	33.1325	33.1691	0.0518245	34.3226	34.5253	34.424	0.143336	2.7717	0.0518245	3.6644	0.143336	0.115319	0.0979829	1.17693
		3.72		33.8433	33.1932	33.5183	0.459718	35.4287	34.3829	34.9058	0.73949	3.12085	0.459718	4.14624	0.73949	0.087847	0.0721924	1.21684
6.- Isolation
	genotype	stage (DAP)		GI-ct 1	GI-ct 2	Average Ct GI	E-T gène cible	HG-Ct 1	HG-Ct 2	Average Ct HG	E-T gène réf	deltaCt GI	E-T deltaCt gène cible	deltaCt HG	E-T deltaCt gène réf	R GI	R HG	R
	USO-31	Leaf		40	40	40	0	26.9854	27.0258	27.0056	0.0285753	11.3226	0	-2.15223	0.0285753	0.000147164	3.91322	3.7607e-05
		6.0-		28.4553	28.8996	28.6774	0.31418	29.07	29.2456	29.1578	0.124169	0	0.31418	0	0.124169	1	1	1
		6,24-		29.6394	29.3629	29.5012	0.195482	30.5588	30.9397	30.7493	0.269388	0.823732	0.195482	1.59145	0.269388	0.526263	0.364633	1.44327
		6,48-		30.8021	31.029	30.9155	0.160425	32.4031	32.5671	32.4851	0.115958	2.23811	0.160425	3.32726	0.115958	0.174782	0.12133	1.44055
		6,72-		31.1345	31.4831	31.3088	0.24651	32.9788	32.7848	32.8818	0.137164	2.63134	0.24651	3.72399	0.137164	0.128649	0.0943504	1.36352
	genotype	stage (DAP)		GI-ct 1	GI-ct 2	Average Ct GI	E-T gène cible	HG-Ct 1	HG-Ct 2	Average Ct HG	E-T gène réf	deltaCt GI	E-T deltaCt gène cible	deltaCt HG	E-T deltaCt gène réf	R GI	R HG	R
	USO-31	Leaf		40	40	40	0	26.3572	26.5874	26.4723	0.162767	11.4961	0	-2.46766	0.162767	0.000128545	4.7794	2.68955e-05
		6.0-		28.3488	28.6589	28.5039	0.219291	28.9233	28.9567	28.94	0.0236598	0	0.219291	0	0.0236598	1	1	1
		6,24-		28.9333	29.0878	29.0106	0.109265	30.087	29.9724	30.0297	0.0810603	0.506713	0.109265	1.08968	0.0810603	0.673751	0.501187	1.34431
		6,48-		30.3088	30.2129	30.2609	0.0677763	31.5592	31.2048	31.382	0.250641	1.75701	0.0677763	2.44202	0.250641	0.254289	0.212659	1.19576
		6,72-		30.0964	31.5964	30.8464	1.06066	33.3385	32.5129	32.9257	0.583824	2.34257	1.06066	3.98572	0.583824	0.161118	0.0799259	2.01584
6.+ +7.0 Isolation
	genotype	stage (DAP)		GI-ct 1	GI-ct 2	GI-ct 3	Average Ct GI	E-T gène cible	HG-Ct 1	HG-Ct 2	HG-Ct 3	Average Ct HG	E-T gène réf	deltaCt GI	E-T deltaCt gène cible	deltaCt HG	E-T deltaCt gène réf	R GI	R HG	R
	USO-31	Leaf		40	40	40	40	0	27.8631	27.7804	28.0325	27.892	0.128515	9.74896	0	-1.14548	0.128515	0.000501651	2.06712	0.000242682
		6.0+		30.3806	30.1215		30.251	0.183182	29.0611	29.0138		29.0375	0.0334737	0	0.183182	0	0.0334737	1	1	1
		6,24+		30.0709	29.9239		29.9974	0.103965	29.9168	29.8725		29.8947	0.0313336	-0.253661	0.103965	0.857215	0.0313336	1.21858	0.580763	2.09824
		6,48+		31.8453	31.9068		31.8761	0.04351	32.4248	32.3941		32.4095	0.0217391	1.62503	0.04351	3.37199	0.0217391	0.281836	0.117938	2.3897
		7.0		36.6621	36.8477		36.7549	0.131253	29.2695	28.9609		29.1152	0.218226	0	0.131253	0	0.218226	1	1	1
	genotype	stage (DAP)		GI-ct 1	GI-ct 2	GI-ct 3	Average Ct GI	E-T gène cible	HG-Ct 1	HG-Ct 2	HG-Ct 3	Average Ct HG	E-T gène réf	deltaCt GI	E-T deltaCt gène cible	deltaCt HG	E-T deltaCt gène réf	R GI	R HG	R
	USO-31	Leaf		40	40	40	40	0	27.3934	27.5072	27.6586	27.5197	0.133049	9.90118	0	-1.22162	0.133049	0.000445533	2.16933	0.000205378
		6.0+		30.0504	30.1472		30.0988	0.0684832	28.7297	28.753		28.7414	0.0164537	0	0.0684832	0	0.0164537	1	1	1
		6,24+		30.1346	30.034		30.0843	0.0711338	29.8222	29.7283		29.7753	0.0663598	-0.0145255	0.0711338	1.0339	0.0663598	1.01138	0.519225	1.94787
		6,48+		31.7238	31.6144		31.6691	0.0773884	32.1567	31.5387		31.8477	0.43705	1.57029	0.0773884	3.10634	0.43705	0.29412	0.139569	2.10735
		7.0		36.7189	35.1626		35.9408	1.10053	28.9621	28.7016		28.8319	0.184149	0	1.10053	0	0.184149	1	1	1
8. Isolation
	genotype	stage (DAP)		GI-ct 1	GI-ct 2	GI-ct 3	Average Ct GI	E-T gène cible	HG-Ct 1	HG-Ct 2	HG-Ct 3	Average Ct HG	E-T gène réf	deltaCt GI	E-T deltaCt gène cible	deltaCt HG	E-T deltaCt gène réf	R GI	R HG	R
	USO-31	Leaf		40	40	40	40	0	26.2474	26.2732	26.4702	26.3303	0.121838	8.22628	0	-5.59829	0.121838	0.00164347	34.7755	4.72593e-05
		8.0		31.3604	32.1871		31.7737	0.584559	32.0239	31.8333		31.9286	0.134787	0	0.584559	0	0.134787	1	1	1
		8.24		30.6968	30.575		30.6359	0.0861311	32.1081	32.0177		32.0629	0.063935	-1.1378	0.0861311	0.134361	0.063935	2.42714	0.918351	2.64293
		8.48		31.2055	31.2631		31.2343	0.0406772	33.6232	33.6232		33.6232	0	-0.539424	0.0406772	1.69464	0	1.52255	0.341545	4.45784
		8.72		32.13	32.4465		32.2883	0.223852	34.3448	34.4998		34.4223	0.109631	0.514545	0.223852	2.49375	0.109631	0.669651	0.205798	3.25392
	genotype	stage (DAP)		GI-ct 1	GI-ct 2	GI-ct 3	Average Ct GI	E-T gène cible	HG-Ct 1	HG-Ct 2	HG-Ct 3	Average Ct HG	E-T gène réf	deltaCt GI	E-T deltaCt gène cible	deltaCt HG	E-T deltaCt gène réf	R GI	R HG	R
	USO-31	Leaf		40	40	40	40	0	26.1904	26.33		26.2602	0.0986793	7.89778	0	-5.59862	0.0986793	0.00212298	34.7827	6.10356e-05
		8.0		32.3783	31.8262		32.1022	0.390388	31.8861	31.8315		31.8588	0.0385954	0	0.390388	0	0.0385954	1	1	1
		8.24		30.9137	30.6782		30.7959	0.166547	31.9206	31.4859		31.7033	0.307368	-1.30629	0.166547	-0.155583	0.307368	2.76773	1.10366	2.50778
		8.48		31.4779	31.3786		31.4283	0.0701659	33.366	33.9649		33.6654	0.42353	-0.67396	0.0701659	1.80661	0.42353	1.69085	0.318142	5.31478
		8.72		32.4079			32.4079	#DIV/0!	35.0385	33.7917		34.4151	0.881654	0.305639	#DIV/0!	2.55625	0.881654	0.788051	0.197805	3.98399
9. Isolation
	genotype	stage (DAP)		GI-ct 1	GI-ct 2	Average Ct GI	E-T gène cible	HG-Ct 1	HG-Ct 2	Average Ct HG	E-T gène réf	deltaCt GI	E-T deltaCt gène cible	deltaCt HG	E-T deltaCt gène réf	R GI	R HG	R
	USO-31	Leaf		40		40	#DIV/0!	27.731	28.0439	27.8875	0.221264	12.8618	#DIV/0!	0.648604	0.221264	4.43444e-05	0.662875	6.68971e-05
		9.0		27.2255	27.0509	27.1382	0.123522	27.2619	27.2158	27.2389	0.0326245	0	0.123522	0	0.0326245	1	1	1
						#DIV/0!	#DIV/0!			#DIV/0!	#DIV/0!	#DIV/0!	#DIV/0!	#DIV/0!	#DIV/0!	#DIV/0!	#DIV/0!	#DIV/0!
		9.48		33.1172	32.7631	32.9401	0.250375	34.8526	34.0565	34.4546	0.562939	5.80192	0.250375	7.2157	0.562939	0.0108718	0.0103142	1.05406
						#DIV/0!	#DIV/0!			#DIV/0!	#DIV/0!	#DIV/0!	#DIV/0!	#DIV/0!	#DIV/0!	#DIV/0!	#DIV/0!	#DIV/0!
	genotype	stage (DAP)		GI-ct 1	GI-ct 2	Average Ct GI	E-T gène cible	HG-Ct 1	HG-Ct 2	Average Ct HG	E-T gène réf	deltaCt GI	E-T deltaCt gène cible	deltaCt HG	E-T deltaCt gène réf	R GI	R HG	R
	USO-31	Leaf		40		40	#DIV/0!	28.4013	28.4206	28.4109	0.0137	11.9717	#DIV/0!	0.493599	0.0137	8.87389e-05	0.731318	0.000121341
		9.0		28.0034	28.0532	28.0283	0.0352278	28.1114	27.7233	27.9173	0.274435	0	0.0352278	0	0.274435	1	1	1
						#DIV/0!	#DIV/0!			#DIV/0!	#DIV/0!	#DIV/0!	#DIV/0!	#DIV/0!	#DIV/0!	#DIV/0!	#DIV/0!	#DIV/0!
		9.48		33.2833	32.8654	33.0743	0.295492	34.3758		34.3758	#DIV/0!	5.046	0.295492	6.4584	#DIV/0!	0.0195952	0.0166697	1.1755
						#DIV/0!	#DIV/0!			#DIV/0!	#DIV/0!	#DIV/0!	#DIV/0!	#DIV/0!	#DIV/0!	#DIV/0!	#DIV/0!	#DIV/0!

## Sheet: ASP
	GENE EXPRESSION OF PPO_qRT-PCR
										mstrg.26970		Psat5g212520
										mstrg.29875		Psat6g025120
	1st (+2nd) Biological repeat
			efficiency	CTRL		GENES TESTES
			efficiency GI	1.201		GI	ASP				Gene of Interest=GI
			efficiency HG	0.885		HG	EF1				HouseKeeping gene=HG
1. Isolation																		1. Isolation
	genotype	stage (DAP)		GI-ct 1	GI-ct 2	Average Ct GI	E-T gène cible	HG-Ct 1	HG-Ct 2	Average Ct HG	E-T gène réf	deltaCt GI	E-T deltaCt gène cible	deltaCt HG	E-T deltaCt gène réf	R GI	R HG	R
	USO-31	Leaf		40	40	40	0	25.02	25.26	25.14	0.169706	9.55522	0	-0.065	0.169706	0.000532341	1.04207	0.000510851
		1.0		30.6108	30.2787	30.4448	0.234829	25.36	25.05	25.205	0.219203	0	0.234829	0	0.219203	1	1	1
		2024-01-01		28.0461	28.1948	28.1205	0.105144	25	25.05	25.025	0.0353553	-2.3243	0.105144	-0.18	0.0353553	6.25679	1.12087	5.58208	X?
		1948-01-01				#DIV/0!	#DIV/0!	36.97	36.97	36.97	0	#DIV/0!	#DIV/0!	11.765	0	#DIV/0!	0.000576716	#DIV/0!
		1972-01-01		30.5272	29.9813	30.2543	0.385985	27.31	27.46	27.385	0.106066	-0.190498	0.385985	2.18	0.106066	1.16217	0.251085	4.62857
3x 1. Isolation																		3x 1. Isolation
	genotype	stage (DAP)		GI-ct 1	GI-ct 2	Average Ct GI	E-T gène cible	HG-Ct 1	HG-Ct 2	Average Ct HG	E-T gène réf	deltaCt GI	E-T deltaCt gène cible	deltaCt HG	E-T deltaCt gène réf	R GI	R HG	R
	USO-31	Leaf		40		40	#DIV/0!	26.4577		26.4577	#DIV/0!	11.5	#DIV/0!	1.31773	#DIV/0!	0.000114781	0.433724	0.00026464
		1.0		28.5		28.5	#DIV/0!	25.14		25.14	#DIV/0!	0	#DIV/0!	0	#DIV/0!	1	1	1	X?
		2024-01-01		26.6614	26.708	26.6847	0.0329235	25.3594	25.3282	25.3438	0.0220609	-1.81532	0.0329235	0.203849	0.0220609	4.18761	0.878776	4.76528
		1948-01-01				#DIV/0!	#DIV/0!	38.0789		38.0789	#DIV/0!	#DIV/0!	#DIV/0!	12.9389	#DIV/0!	#DIV/0!	0.000274007	#DIV/0!
		1972-01-01		27.9945	27.94	27.9673	0.038582	27.1361	27.2534	27.1947	0.0828878	-0.53274	0.038582	2.05474	0.0828878	1.5224	0.271835	5.60043
	genotype	stage (DAP)		GI-ct 1	GI-ct 2	Average Ct GI	E-T gène cible	HG-Ct 1	HG-Ct 2	Average Ct HG	E-T gène réf	deltaCt GI	E-T deltaCt gène cible	deltaCt HG	E-T deltaCt gène réf	R GI	R HG	R
	USO-31	Leaf		40		40	#DIV/0!	26.4577		26.4577	#DIV/0!	11.5	#DIV/0!	1.31773	#DIV/0!	0.000114781	0.433724	0.00026464
		1.0		28.5		28.5	#DIV/0!	25.14		25.14	#DIV/0!	0	#DIV/0!	0	#DIV/0!	1	1	1
		2024-01-01		26.6384	27.045	26.8417	0.28752	25.1382	25.0979	25.118	0.028462	-1.65831	0.28752	-0.0219582	0.028462	3.69974	1.01402	3.6486
		1948-01-01				#DIV/0!	#DIV/0!	38.0789		38.0789	#DIV/0!	#DIV/0!	#DIV/0!	12.9389	#DIV/0!	#DIV/0!	0.000274007	#DIV/0!
		1972-01-01		28.7308	29.204	28.9674	0.334645	26.9074	26.8135	26.8604	0.0663669	0.467393	0.334645	1.72043	0.0663669	0.691611	0.336006	2.05833
4. Isolation																		4. Isolation
	genotype	stage (DAP)		GI-ct 1	GI-ct 2	Average Ct GI	E-T gène cible	HG-Ct 1	HG-Ct 2	Average Ct HG	E-T gène réf	deltaCt GI	E-T deltaCt gène cible	deltaCt HG	E-T deltaCt gène réf	R GI	R HG	R
	USO-31	Leaf		40	40	40	0	27.55	27.51	27.53	0.0282843	10.2207	0	-0.69	0.0282843	0.000314896	1.54869	0.00020333
		4.0		29.2219	30.3366	29.7793	0.788173	28.34	28.1	28.22	0.169706	0	0.788173	0	0.169706	1	1	1
		24				#DIV/0!	#DIV/0!	-	-	#DIV/0!	#DIV/0!	#DIV/0!	#DIV/0!	#DIV/0!	#DIV/0!	#DIV/0!	#DIV/0!	#DIV/0!
		48		31.0995	31.6806	31.39	0.410929	31.8	31.44	31.62	0.254558	1.61079	0.410929	3.4	0.254558	0.280615	0.115862	2.42197
		72		31.8349	32.4313	32.1331	0.421687	32.8	33.43	33.115	0.445477	2.35384	0.421687	4.895	0.445477	0.156144	0.0449108	3.47676
	genotype	stage (DAP)		GI-ct 1	GI-ct 2	Average Ct GI	E-T gène cible	HG-Ct 1	HG-Ct 2	Average Ct HG	E-T gène réf	deltaCt GI	E-T deltaCt gène cible	deltaCt HG	E-T deltaCt gène réf	R GI	R HG	R
	USO-31	list		40	40	40	0	27.44	27.33	27.385	0.0777817	10.2207	0	-1.03	0.0777817	0.000314896	1.92119	0.000163907
		4.0		29.2219	30.3366	29.7793	0.788173	28.5	28.33	28.415	0.120208	0	0.788173	0	0.120208	1	1	1
		24				#DIV/0!	#DIV/0!	-	-	#DIV/0!	#DIV/0!	#DIV/0!	#DIV/0!	#DIV/0!	#DIV/0!	#DIV/0!	#DIV/0!	#DIV/0!
		48		31.0995	31.6806	31.39	0.410929	31.49	31.17	31.33	0.226274	1.61079	0.410929	2.915	0.226274	0.280615	0.157568	1.78092
		72		31.8349	32.4313	32.1331	0.421687	32.4	32.95	32.675	0.388909	2.35384	0.421687	4.26	0.388909	0.156144	0.0671697	2.32462
3. Isolation																		3. Isolation
	genotype	stage (DAP)		GI-ct 1	GI-ct 2	Average Ct GI	E-T gène cible	HG-Ct 1	HG-Ct 2	Average Ct HG	E-T gène réf	deltaCt GI	E-T deltaCt gène cible	deltaCt HG	E-T deltaCt gène réf	R GI	R HG	R
	USO-31	Leaf		40	40	40	0	26.9854	27.0258	27.0056	0.0285753	7.76827	0	-4.3002	0.0285753	0.0021799	15.2719	0.000142739
		3.0		32.2717	32.1918	32.2317	0.0565031	31.4253	31.1863	31.3058	0.168994	0	0.0565031	0	0.168994	1	1	1
		3.24		32.7824	33.8731	33.3277	0.771244	33.5783	33.1178	33.3481	0.325601	1.096	0.771244	2.04228	0.325601	0.421201	0.273991	1.53728
		3.48			34.9497	34.9497	#DIV/0!	34.3226	34.5253	34.424	0.143336	2.71799	#DIV/0!	3.11821	0.143336	0.117155	0.138523	0.845746
		3.72		34.4185	34.9664	34.6924	0.387396	34.3147	34.5613	34.438	0.174424	2.46069	0.387396	3.13224	0.174424	0.143522	0.137297	1.04534
	genotype	stage (DAP)		GI-ct 1	GI-ct 2	Average Ct GI	E-T gène cible	HG-Ct 1	HG-Ct 2	Average Ct HG	E-T gène réf	deltaCt GI	E-T deltaCt gène cible	deltaCt HG	E-T deltaCt gène réf	R GI	R HG	R
	USO-31	Leaf		40	40	40	0	26.3572	26.5874	26.4723	0.162767	7.76827	0	-4.28724	0.162767	0.0021799	15.147	0.000143916
		3.0		32.2717	32.1918	32.2317	0.0565031	30.9959	30.5232	30.7596	0.334275	0	0.0565031	0	0.334275	1	1	1
		3.24		32.7824	33.8731	33.3277	0.771244	32.8986	32.3285	32.6135	0.403105	1.096	0.771244	1.85393	0.403105	0.421201	0.308739	1.36426
		3.48			34.9497	34.9497	#DIV/0!	34.3226	34.5253	34.424	0.143336	2.71799	#DIV/0!	3.6644	0.143336	0.117155	0.0979829	1.19567
		3.72		34.4185	34.9664	34.6924	0.387396	35.4287	34.3829	34.9058	0.73949	2.46069	0.387396	4.14624	0.73949	0.143522	0.0721924	1.98804
6.- Isolation																		6.- Isolation
	genotype	stage (DAP)		GI-ct 1	GI-ct 2	Average Ct GI	E-T gène cible	HG-Ct 1	HG-Ct 2	Average Ct HG	E-T gène réf	deltaCt GI	E-T deltaCt gène cible	deltaCt HG	E-T deltaCt gène réf	R GI	R HG	R
	USO-31	Leaf		40	40	40	0	26.9854	27.0258	27.0056	0.0285753	7.76827	0	-4.3002	0.0285753	0.0021799	15.2719	0.000142739
		6.0-		32.2717	32.1918	32.2317	0.0565031	31.4253	31.1863	31.3058	0.168994	0	0.0565031	0	0.168994	1	1	1
		6,24-		30.2021	30.0236	30.1129	0.126216	30.5588	30.9397	30.7493	0.269388	-2.11885	0.126216	-0.556514	0.269388	5.3206	1.42303	3.73892
		6,48-		31.7199		31.7199	#DIV/0!	32.4031	32.5671	32.4851	0.115958	-0.511844	#DIV/0!	1.17929	0.115958	1.4975	0.473507	3.16258
		6,72-		31.113		31.113	#DIV/0!	32.9788	32.7848	32.8818	0.137164	-1.11877	#DIV/0!	1.57602	0.137164	2.41721	0.368216	6.56463
	genotype	stage (DAP)		GI-ct 1	GI-ct 2	Average Ct GI	E-T gène cible	HG-Ct 1	HG-Ct 2	Average Ct HG	E-T gène réf	deltaCt GI	E-T deltaCt gène cible	deltaCt HG	E-T deltaCt gène réf	R GI	R HG	R
	USO-31	Leaf		40	40	40	0	26.3572	26.5874	26.4723	0.162767	7.76827	0	-4.83343	0.162767	0.0021799	21.414	0.000101798
		6.0-		32.2717	32.1918	32.2317	0.0565031	31.4253	31.1863	31.3058	0.168994	0	0.0565031	0	0.168994	1	1	1
		6,24-		29.213	28.8405	29.0268	0.263395	30.087	29.9724	30.0297	0.0810603	-3.20496	0.263395	-1.2761	0.0810603	12.5338	2.24556	5.58159
		6,48-		30.6978	30.7698	30.7338	0.050892	31.5592	31.2048	31.382	0.250641	-1.49791	0.050892	0.0762477	0.250641	3.25997	0.952814	3.42141
		6,72-		30.5705	30.8111	30.6908	0.17012	33.3385	32.5129	32.9257	0.583824	-1.54094	0.17012	1.61994	0.583824	3.37255	0.358106	9.41774
3x 6.- Isolation																		3x 6.- Isolation
	genotype	stage (DAP)		GI-ct 1	GI-ct 2	Average Ct GI	E-T gène cible	HG-Ct 1	HG-Ct 2	Average Ct HG	E-T gène réf	deltaCt GI	E-T deltaCt gène cible	deltaCt HG	E-T deltaCt gène réf	R GI	R HG	R
	USO-31	Leaf		40	40	40	0	25.1677	25.2577	25.2127	0.0636285	#DIV/0!	0	#DIV/0!	0.0636285	#DIV/0!	#DIV/0!	#DIV/0!
						#DIV/0!	#DIV/0!			#DIV/0!	#DIV/0!	#DIV/0!	#DIV/0!	#DIV/0!	#DIV/0!	#DIV/0!	#DIV/0!	#DIV/0!
		6,24-		27.2327	29.9604	28.5965	1.92876	28.0309	29.7924	28.9116	1.24562	#DIV/0!	1.92876	#DIV/0!	1.24562	#DIV/0!	#DIV/0!	#DIV/0!
		6,48-		31.7988	31.6244	31.7116	0.12331	29.2347	29.5509	29.3928	0.223542	#DIV/0!	0.12331	#DIV/0!	0.223542	#DIV/0!	#DIV/0!	#DIV/0!
		6,72-		34.3466	33.0099	33.6783	0.945216	30.0483	30.2388	30.1435	0.134754	#DIV/0!	0.945216	#DIV/0!	0.134754	#DIV/0!	#DIV/0!	#DIV/0!
	genotype	stage (DAP)		GI-ct 1	GI-ct 2	Average Ct GI	E-T gène cible	HG-Ct 1	HG-Ct 2	Average Ct HG	E-T gène réf	deltaCt GI	E-T deltaCt gène cible	deltaCt HG	E-T deltaCt gène réf	R GI	R HG	R
	USO-31	Leaf		40	40	40	0	25.7049		25.7049	#DIV/0!	#DIV/0!	0	#DIV/0!	#DIV/0!	#DIV/0!	#DIV/0!	#DIV/0!
						#DIV/0!	#DIV/0!			#DIV/0!	#DIV/0!	#DIV/0!	#DIV/0!	#DIV/0!	#DIV/0!	#DIV/0!	#DIV/0!	#DIV/0!
		6,24-		28.1198	28.3617	28.2408	0.171066	29.4906	30.0099	29.7503	0.367258	#DIV/0!	0.171066	#DIV/0!	0.367258	#DIV/0!	#DIV/0!	#DIV/0!
		6,48-		30.0524		30.0524	#DIV/0!	30.9471		30.9471	#DIV/0!	#DIV/0!	#DIV/0!	#DIV/0!	#DIV/0!	#DIV/0!	#DIV/0!	#DIV/0!
		6,72-		26.5096	26.621	26.5653	0.0787676	31.002	31.0389	31.0204	0.026135	#DIV/0!	0.0787676	#DIV/0!	0.026135	#DIV/0!	#DIV/0!	#DIV/0!
6.+ +7.0 Isolation																				6.+ +7.0 Isolation
	genotype	stage (DAP)		GI-ct 1	GI-ct 2	GI-ct 3	Average Ct GI	E-T gène cible	HG-Ct 1	HG-Ct 2	HG-Ct 3	Average Ct HG	E-T gène réf	deltaCt GI	E-T deltaCt gène cible	deltaCt HG	E-T deltaCt gène réf	R GI	R HG	R
	USO-31	Leaf		40	40	40	40	0	27.8631	27.7804	28.0325	27.892	0.128515	7.76827	0	-3.41378	0.128515	0.0021799	8.70667	0.000250371
		6.0+		32.2717	32.1918		32.2317	0.0565031	31.4253	31.1863		31.3058	0.168994	0	0.0565031	0	0.168994	1	1	1
		6,24+		30.5688	30.8799		30.7243	0.219927	29.9168	29.8725		29.8947	0.0313336	-1.50739	0.219927	-1.41108	0.0313336	3.28444	2.44617	1.34269
		6,48+			32.3526		32.3526	#DIV/0!	32.4248	32.3941		32.4095	0.0217391	0.120828	#DIV/0!	1.1037	0.0217391	0.909079	0.496752	1.83005
		7.0		36.6521			36.6521	#DIV/0!	29.2695	28.9609		29.1152	0.218226	0	#DIV/0!	0	0.218226	1	1	1
	genotype	stage (DAP)		GI-ct 1	GI-ct 2	GI-ct 3	Average Ct GI	E-T gène cible	HG-Ct 1	HG-Ct 2	HG-Ct 3	Average Ct HG	E-T gène réf	deltaCt GI	E-T deltaCt gène cible	deltaCt HG	E-T deltaCt gène réf	R GI	R HG	R
	USO-31	Leaf		40	40	40	40	0	27.3934	27.5072	27.6586	27.5197	0.133049	7.76827	0	-3.78603	0.133049	0.0021799	11.024	0.000197742
		6.0+		32.2717	32.1918		32.2317	0.0565031	31.4253	31.1863		31.3058	0.168994	0	0.0565031	0	0.168994	1	1	1
		6,24+		29.7188	30.154		29.9364	0.307755	29.8222	29.7283		29.7753	0.0663598	-2.29533	0.307755	-1.53052	0.0663598	6.11543	2.63857	2.31771
		6,48+			31.1631		31.1631	#DIV/0!	32.1567	31.5387		31.8477	0.43705	-1.06866	#DIV/0!	0.541929	0.43705	2.32351	0.709252	3.276
		7.0		36.8186	35.8883		36.3535	0.657802	28.9621	28.7016		28.8319	0.184149	0	0.657802	0	0.184149	1	1	1
3X 6.+ Isolation																		3X 6.+ Isolation
	genotype	stage (DAP)		GI-ct 1	GI-ct 2	Average Ct GI	E-T gène cible	HG-Ct 1	HG-Ct 2	Average Ct HG	E-T gène réf	deltaCt GI	E-T deltaCt gène cible	deltaCt HG	E-T deltaCt gène réf	R GI	R HG	R
	USO-31	Leaf		40	40	40	0	25.1677	25.2577	25.2127	0.0636285	#DIV/0!	0	#DIV/0!	0.0636285	#DIV/0!	#DIV/0!	#DIV/0!
						#DIV/0!	#DIV/0!			#DIV/0!	#DIV/0!	#DIV/0!	#DIV/0!	#DIV/0!	#DIV/0!	#DIV/0!	#DIV/0!	#DIV/0!
		6,24+		28.0337	28.0099	28.0218	0.0168511	27.3323	27.2758	27.304	0.0399099	#DIV/0!	0.0168511	#DIV/0!	0.0399099	#DIV/0!	#DIV/0!	#DIV/0!
		6,48+		29.4486		29.4486	#DIV/0!	29.737	30.0977	29.9174	0.255049	#DIV/0!	#DIV/0!	#DIV/0!	0.255049	#DIV/0!	#DIV/0!	#DIV/0!
						#DIV/0!	#DIV/0!			#DIV/0!	#DIV/0!	#DIV/0!	#DIV/0!	#DIV/0!	#DIV/0!	#DIV/0!	#DIV/0!	#DIV/0!
	genotype	stage (DAP)		GI-ct 1	GI-ct 2	Average Ct GI	E-T gène cible	HG-Ct 1	HG-Ct 2	Average Ct HG	E-T gène réf	deltaCt GI	E-T deltaCt gène cible	deltaCt HG	E-T deltaCt gène réf	R GI	R HG	R
	USO-31	Leaf		40	40	40	0	25.7049		25.7049	#DIV/0!	#DIV/0!	0	#DIV/0!	#DIV/0!	#DIV/0!	#DIV/0!	#DIV/0!
						#DIV/0!	#DIV/0!			#DIV/0!	#DIV/0!	#DIV/0!	#DIV/0!	#DIV/0!	#DIV/0!	#DIV/0!	#DIV/0!	#DIV/0!
		6,24+		29.0304	29.1103	29.0703	0.0565464	28.2107	28.281	28.2458	0.0496679	#DIV/0!	0.0565464	#DIV/0!	0.0496679	#DIV/0!	#DIV/0!	#DIV/0!
						#DIV/0!	#DIV/0!			#DIV/0!	#DIV/0!	#DIV/0!	#DIV/0!	#DIV/0!	#DIV/0!	#DIV/0!	#DIV/0!	#DIV/0!
						#DIV/0!	#DIV/0!			#DIV/0!	#DIV/0!	#DIV/0!	#DIV/0!	#DIV/0!	#DIV/0!	#DIV/0!	#DIV/0!	#DIV/0!
8. Isolation																				8. Isolation
	genotype	stage (DAP)		GI-ct 1	GI-ct 2	GI-ct 3	Average Ct GI	E-T gène cible	HG-Ct 1	HG-Ct 2	HG-Ct 3	Average Ct HG	E-T gène réf	deltaCt GI	E-T deltaCt gène cible	deltaCt HG	E-T deltaCt gène réf	R GI	R HG	R
	USO-31	Leaf		40	40		40	0	26.2474	26.2732	26.4702	26.3303	0.121838	7.37189	0	-5.59829	0.121838	0.00298018	34.7755	8.56976e-05
		8.0		32.1684	33.0878		32.6281	0.650144	32.0239	31.8333		31.9286	0.134787	0	0.650144	0	0.134787	1	1	1
		8.24		31.0271	31.2501		31.1386	0.157696	32.1081	32.0177		32.0629	0.063935	-1.48947	0.157696	0.134361	0.063935	3.23833	0.918351	3.52624
		8.48		33.2683	32.8147		33.0415	0.320714	33.6232	33.6232		33.6232	0	0.413367	0.320714	1.69464	0	0.721726	0.341545	2.11312
		8.72		33.5395	33.9741		33.7568	0.307292	34.3448	34.4998		34.4223	0.109631	1.1287	0.307292	2.49375	0.109631	0.410472	0.205798	1.99454
	genotype	stage (DAP)		GI-ct 1	GI-ct 2	GI-ct 3	Average Ct GI	E-T gène cible	HG-Ct 1	HG-Ct 2	HG-Ct 3	Average Ct HG	E-T gène réf	deltaCt GI	E-T deltaCt gène cible	deltaCt HG	E-T deltaCt gène réf	R GI	R HG	R
	USO-31	Leaf		40	40		40	0	26.1904	26.33		26.2602	0.0986793	7.24544	0	-5.59862	0.0986793	0.00329282	34.7827	9.46683e-05
		8.0		32.285	33.2241		32.7546	0.664006	31.8861	31.8315		31.8588	0.0385954	0	0.664006	0	0.0385954	1	1	1
		8.24		31.1176	31.0893		31.1034	0.0200512	31.9206	31.4859		31.7033	0.307368	-1.65112	0.0200512	-0.155583	0.307368	3.67881	1.10366	3.33329
		8.48		33.1909	34.0409		33.6159	0.601047	33.366	33.9649		33.6654	0.42353	0.861379	0.601047	1.80661	0.42353	0.506844	0.318142	1.59314
		8.72		34.0461	33.121		33.5835	0.654132	35.0385	33.7917		34.4151	0.881654	0.828963	0.654132	2.55625	0.881654	0.519973	0.197805	2.62872
9. Isolation																		9. Isolation
	genotype	stage (DAP)		GI-ct 1	GI-ct 2	Average Ct GI	E-T gène cible	HG-Ct 1	HG-Ct 2	Average Ct HG	E-T gène réf	deltaCt GI	E-T deltaCt gène cible	deltaCt HG	E-T deltaCt gène réf	R GI	R HG	R
	USO-31	Leaf		40		40	#DIV/0!	25.1677	25.2577	25.2127	0.0636285	14.6022	#DIV/0!	0.276442	0.0636285	9.93115e-06	0.839252	1.18333e-05
		9.0		25.3531	25.4426	25.3978	0.0632847	25.0171	24.8553	24.9362	0.114426	0	0.0632847	0	0.114426	1	1	1
						#DIV/0!	#DIV/0!			#DIV/0!	#DIV/0!	#DIV/0!	#DIV/0!	#DIV/0!	#DIV/0!	#DIV/0!	#DIV/0!	#DIV/0!
		9.48		32.0357	32.3696	32.2026	0.236122	31.8301	31.2892	31.5596	0.382424	6.80481	0.236122	6.6234	0.382424	0.00466162	0.0150142	0.310481
						#DIV/0!	#DIV/0!			#DIV/0!	#DIV/0!	#DIV/0!	#DIV/0!	#DIV/0!	#DIV/0!	#DIV/0!	#DIV/0!	#DIV/0!
	genotype	stage (DAP)		GI-ct 1	GI-ct 2	Average Ct GI	E-T gène cible	HG-Ct 1	HG-Ct 2	Average Ct HG	E-T gène réf	deltaCt GI	E-T deltaCt gène cible	deltaCt HG	E-T deltaCt gène réf	R GI	R HG	R
	USO-31	Leaf		40		40	#DIV/0!	25.7049		25.7049	#DIV/0!	13.533	#DIV/0!	0.0413641	#DIV/0!	2.30853e-05	0.974119	2.36986e-05
		9.0		26.487	26.4471	26.467	0.0281651	25.7326	25.5944	25.6635	0.0976768	0	0.0281651	0	0.0976768	1	1	1
						#DIV/0!	#DIV/0!			#DIV/0!	#DIV/0!	#DIV/0!	#DIV/0!	#DIV/0!	#DIV/0!	#DIV/0!	#DIV/0!	#DIV/0!
		9.48		33.5489	32.547	33.0479	0.708489	32.6023	32.1577	32.38	0.314427	6.5809	0.708489	6.71652	0.314427	0.00556225	0.0141536	0.392992
						#DIV/0!	#DIV/0!			#DIV/0!	#DIV/0!	#DIV/0!	#DIV/0!	#DIV/0!	#DIV/0!	#DIV/0!	#DIV/0!	#DIV/0!

## Sheet: CAT
	GENE EXPRESSION OF PPO_qRT-PCR
										mstrg.26970		Psat5g212520
										mstrg.29875		Psat6g025120
	1st (+2nd) Biological repeat
			efficiency	CTRL		GENES TESTES
			efficiency GI	0.859		GI	CAT				Gene of Interest=GI
			efficiency HG	0.885		HG	EF1				HouseKeeping gene=HG
1. Isolation																		1. Isolation
	genotype	stage (DAP)		GI-ct 1	GI-ct 2	Average Ct GI	E-T gène cible	HG-Ct 1	HG-Ct 2	Average Ct HG	E-T gène réf	deltaCt GI	E-T deltaCt gène cible	deltaCt HG	E-T deltaCt gène réf	R GI	R HG	R
	USO-31	Leaf		23.1803	23.2092	23.1947	0.0204462	27.67	27.42	27.545	0.176777	0	0.0204462	0	0.176777	1	1	1
		1.0		23.8394		23.8394	#DIV/0!	27.05	27.09	27.07	0.0282843	0.644692	#DIV/0!	-0.475	0.0282843	0.670498	1.35137	0.496164
		2024-01-01		25.7356	25.9009	25.8183	0.116893	27.85	27.75	27.8	0.0707107	2.62351	0.116893	0.255	0.0707107	0.196581	0.850738	0.231072
		1948-01-01		37.23		37.23	#DIV/0!	38.59	38.59	38.59	0	14.0353	#DIV/0!	11.045	0	0.000166186	0.000910303	0.182561
		1972-01-01		27.4985	27.4954	27.497	0.00224592	29.61	29.53	29.57	0.0565685	4.30221	0.00224592	2.025	0.0565685	0.0694232	0.277009	0.250617
	genotype	stage (DAP)		GI-ct 1	GI-ct 2	Average Ct GI	E-T gène cible	HG-Ct 1	HG-Ct 2	Average Ct HG	E-T gène réf	deltaCt GI	E-T deltaCt gène cible	deltaCt HG	E-T deltaCt gène réf	R GI	R HG	R
	USO-31	Leaf		23.0244	22.8238	22.9241	0.141873	27.55	27.51	27.53	0.0282843	0	0.141873	0	0.0282843	1	1	1
		1.0		23.728		23.728	#DIV/0!	26.75	26.84	26.795	0.0636396	0.803954	#DIV/0!	-0.735	0.0636396	0.607452	1.59351	0.381204
		2024-01-01		25.5635	25.5101	25.5368	0.0377906	28.29	27.81	28.05	0.339411	2.61271	0.0377906	0.52	0.339411	0.197902	0.719181	0.275177
		1948-01-01		36.985	37.0435	37.0142	0.0413309	38.59	38.59	38.59	0	14.0901	0.0413309	11.06	0	0.000160625	0.000901688	0.178138
		1972-01-01		27.084	27.2014	27.1427	0.083053	29.17	29.53	29.35	0.254558	4.21863	0.083053	1.82	0.254558	0.0731157	0.315452	0.231781
3x 1. Isolation																		3x 1. Isolation
	genotype	stage (DAP)		GI-ct 1	GI-ct 2	Average Ct GI	E-T gène cible	HG-Ct 1	HG-Ct 2	Average Ct HG	E-T gène réf	deltaCt GI	E-T deltaCt gène cible	deltaCt HG	E-T deltaCt gène réf	R GI	R HG	R
	USO-31	Leaf		21.8833		21.8833	#DIV/0!	26.4577		26.4577	#DIV/0!	0	#DIV/0!	0	#DIV/0!	1	1	1
		1.0				#DIV/0!	#DIV/0!			#DIV/0!	#DIV/0!	#DIV/0!	#DIV/0!	#DIV/0!	#DIV/0!	#DIV/0!	#DIV/0!	#DIV/0!
		2024-01-01		24.5207	24.7313	24.626	0.148907	25.3594	25.3282	25.3438	0.0220609	2.74273	0.148907	-1.11388	0.0220609	0.182575	2.02612	0.0901106
		1948-01-01		35.6128		35.6128	#DIV/0!	38.0789		38.0789	#DIV/0!	13.7295	#DIV/0!	11.6212	#DIV/0!	0.000200874	0.000631753	0.317963
		1972-01-01		25.4494	25.4168	25.4331	0.0230581	27.1361	27.2534	27.1947	0.0828878	3.54977	0.0230581	0.737012	0.0828878	0.110693	0.626747	0.176615
	genotype	stage (DAP)		GI-ct 1	GI-ct 2	Average Ct GI	E-T gène cible	HG-Ct 1	HG-Ct 2	Average Ct HG	E-T gène réf	deltaCt GI	E-T deltaCt gène cible	deltaCt HG	E-T deltaCt gène réf	R GI	R HG	R
	USO-31	Leaf		21.8833		21.8833	#DIV/0!	26.4577		26.4577	#DIV/0!	0	#DIV/0!	0	#DIV/0!	1	1	1
		1.0				#DIV/0!	#DIV/0!			#DIV/0!	#DIV/0!	#DIV/0!	#DIV/0!	#DIV/0!	#DIV/0!	#DIV/0!	#DIV/0!	#DIV/0!
		2024-01-01		24.413	24.5026	24.4578	0.0634043	25.1382	25.0979	25.118	0.028462	2.57447	0.0634043	-1.33969	0.028462	0.20265	2.33793	0.0866793
		1948-01-01		35.5898		35.5898	#DIV/0!	38.0789		38.0789	#DIV/0!	13.7065	#DIV/0!	11.6212	#DIV/0!	0.000203765	0.000631753	0.322539
		1972-01-01		25.2456	25.2278	25.2367	0.0125998	26.9074	26.8135	26.8604	0.0663669	3.35337	0.0125998	0.402695	0.0663669	0.125028	0.7747	0.161389
4. Isolation																		4. Isolation
	genotype	stage (DAP)		GI-ct 1	GI-ct 2	Average Ct GI	E-T gène cible	HG-Ct 1	HG-Ct 2	Average Ct HG	E-T gène réf	deltaCt GI	E-T deltaCt gène cible	deltaCt HG	E-T deltaCt gène réf	R GI	R HG	R
	USO-31	Leaf		23.1803	23.2092	23.1947	0.0204462	27.55	27.51	27.53	0.0282843	0	0.0204462	0	0.0282843	1	1	1
		4.0		27.2532		27.2532	#DIV/0!	28.34	28.1	28.22	0.169706	4.05849	#DIV/0!	0.69	0.169706	0.0807483	0.645707	0.125054
		4.24		-		#DIV/0!	#DIV/0!	-	-	#DIV/0!	#DIV/0!	#DIV/0!	#DIV/0!	#DIV/0!	#DIV/0!	#DIV/0!	#DIV/0!	#DIV/0!
		4.48		32.1625		32.1625	#DIV/0!	31.8	31.44	31.62	0.254558	8.96775	#DIV/0!	4.09	0.254558	0.00384742	0.0748129	0.0514272
		4.72		35.009		35.009	#DIV/0!	32.8	33.43	33.115	0.445477	11.8143	#DIV/0!	5.585	0.445477	0.000658664	0.0289992	0.0227132
	genotype	stage (DAP)		GI-ct 1	GI-ct 2	Average Ct GI	E-T gène cible	HG-Ct 1	HG-Ct 2	Average Ct HG	E-T gène réf	deltaCt GI	E-T deltaCt gène cible	deltaCt HG	E-T deltaCt gène réf	R GI	R HG	R
	USO-31	Leaf		23.0244	22.8238	22.9241	0.141873	27.44	27.33	27.385	0.0777817	0	0.141873	0	0.0777817	1	1	1
		4.0		27.4615		27.4615	#DIV/0!	28.5	28.33	28.415	0.120208	4.53743	#DIV/0!	1.03	0.120208	0.0600016	0.52051	0.115275
		4.24		-		#DIV/0!	#DIV/0!	-	-	#DIV/0!	#DIV/0!	#DIV/0!	#DIV/0!	#DIV/0!	#DIV/0!	#DIV/0!	#DIV/0!	#DIV/0!
		4.48		32.3171		32.3171	#DIV/0!	31.49	31.17	31.33	0.226274	9.393	#DIV/0!	3.945	0.226274	0.00295568	0.0820156	0.036038
		4.72		35.3909		35.3909	#DIV/0!	32.4	32.95	32.675	0.388909	12.4668	#DIV/0!	5.29	0.388909	0.000439499	0.0349625	0.0125706
3. Isolation																		3. Isolation
	genotype	stage (DAP)		GI-ct 1	GI-ct 2	Average Ct GI	E-T gène cible	HG-Ct 1	HG-Ct 2	Average Ct HG	E-T gène réf	deltaCt GI	E-T deltaCt gène cible	deltaCt HG	E-T deltaCt gène réf	R GI	R HG	R
	USO-31	Leaf		23.1803	23.2092	23.1947	0.0204462	26.9854	27.0258	27.0056	0.0285753	0	0.0204462	0	0.0285753	1	1	1
		3.0		30.8648	31.0081	30.9365	0.101297	31.4253	31.1863	31.3058	0.168994	7.74173	0.101297	4.3002	0.168994	0.00822834	0.0654798	0.125662
		3.24		32.9276	32.5999	32.7638	0.231714	33.5783	33.1178	33.3481	0.325601	9.56903	0.231714	6.34248	0.325601	0.00265007	0.0179409	0.147711
		3.48		35.4907	36.2366	35.8637	0.527424	34.3226	34.5253	34.424	0.143336	12.6689	0.527424	7.4184	0.143336	0.000387717	0.00907046	0.042745
		3.72		34.9751	33.8359	34.4055	0.805572	34.3147	34.5613	34.438	0.174424	11.2107	0.805572	7.43243	0.174424	0.000957588	0.00899016	0.106515
	genotype	stage (DAP)		GI-ct 1	GI-ct 2	Average Ct GI	E-T gène cible	HG-Ct 1	HG-Ct 2	Average Ct HG	E-T gène réf	deltaCt GI	E-T deltaCt gène cible	deltaCt HG	E-T deltaCt gène réf	R GI	R HG	R
	USO-31	Leaf				#DIV/0!	#DIV/0!	26.3572	26.5874	26.4723	0.162767	#DIV/0!	#DIV/0!	0	0.162767	#DIV/0!	1	#DIV/0!
		3.0				#DIV/0!	#DIV/0!	30.9959	30.5232	30.7596	0.334275	#DIV/0!	#DIV/0!	4.28724	0.334275	#DIV/0!	0.0660197	#DIV/0!
		3.24				#DIV/0!	#DIV/0!	32.8986	32.3285	32.6135	0.403105	#DIV/0!	#DIV/0!	6.14117	0.403105	#DIV/0!	0.0203829	#DIV/0!
		3.48				#DIV/0!	#DIV/0!	34.3226	34.5253	34.424	0.143336	#DIV/0!	#DIV/0!	7.95164	0.143336	#DIV/0!	0.0064688	#DIV/0!
		3.72				#DIV/0!	#DIV/0!	35.4287	34.3829	34.9058	0.73949	#DIV/0!	#DIV/0!	8.43349	0.73949	#DIV/0!	0.00476612	#DIV/0!
6.- Isolation																		6.- Isolation
	genotype	stage (DAP)		GI-ct 1	GI-ct 2	Average Ct GI	E-T gène cible	HG-Ct 1	HG-Ct 2	Average Ct HG	E-T gène réf	deltaCt GI	E-T deltaCt gène cible	deltaCt HG	E-T deltaCt gène réf	R GI	R HG	R
	USO-31	Leaf		23.1803	23.2092	23.1947	0.0204462	26.9854	27.0258	27.0056	0.0285753	0	0.0204462	0	0.0285753	1	1	1
		6.0-				#DIV/0!	#DIV/0!	29.07	29.2456	29.1578	0.124169	#DIV/0!	#DIV/0!	2.15223	0.124169	#DIV/0!	0.255544	#DIV/0!
		6,24-		31.4301	32.0312	31.7307	0.425051	30.5588	30.9397	30.7493	0.269388	8.53594	0.425051	3.74368	0.269388	0.00502861	0.0931798	0.0539667
		6,48-		33.8509	34.1731	34.012	0.227837	32.4031	32.5671	32.4851	0.115958	10.8173	0.227837	5.47949	0.115958	0.00122216	0.0310051	0.0394181
		6,72-		35.8671	36.0825	35.9748	0.152301	32.9788	32.7848	32.8818	0.137164	12.78	0.152301	5.87622	0.137164	0.000361906	0.0241107	0.0150102
	genotype	stage (DAP)		GI-ct 1	GI-ct 2	Average Ct GI	E-T gène cible	HG-Ct 1	HG-Ct 2	Average Ct HG	E-T gène réf	deltaCt GI	E-T deltaCt gène cible	deltaCt HG	E-T deltaCt gène réf	R GI	R HG	R
	USO-31	Leaf		23.0244	22.8238	22.9241	0.141873	26.3572	26.5874	26.4723	0.162767	0	0.141873	0	0.162767	1	1	1
		6.0-				#DIV/0!	#DIV/0!	28.9233	28.9567	28.94	0.0236598	#DIV/0!	#DIV/0!	2.46766	0.0236598	#DIV/0!	0.209231	#DIV/0!
		6,24-		31.3212	31.4665	31.3939	0.102779	30.087	29.9724	30.0297	0.0810603	8.46978	0.102779	3.55733	0.0810603	0.00523918	0.104864	0.0499616
		6,48-		33.4731	33.798	33.6355	0.22977	31.5592	31.2048	31.382	0.250641	10.7115	0.22977	4.90968	0.250641	0.00130505	0.0444949	0.0293302
		6,72-		35.7256	35.3957	35.5607	0.233251	33.3385	32.5129	32.9257	0.583824	12.6366	0.233251	6.45337	0.583824	0.000395575	0.016723	0.0236546
3x 6.- Isolation																		3x 6.- Isolation
	genotype	stage (DAP)		GI-ct 1	GI-ct 2	Average Ct GI	E-T gène cible	HG-Ct 1	HG-Ct 2	Average Ct HG	E-T gène réf	deltaCt GI	E-T deltaCt gène cible	deltaCt HG	E-T deltaCt gène réf	R GI	R HG	R
	USO-31	Leaf		20.4842	20.3996	20.4419	0.0597894	25.1677	25.2577	25.2127	0.0636285	0	0.0597894	0	0.0636285	1	1	1
						#DIV/0!	#DIV/0!			#DIV/0!	#DIV/0!	#DIV/0!	#DIV/0!	#DIV/0!	#DIV/0!	#DIV/0!	#DIV/0!	#DIV/0!
		6,24-		29.5891	30.087	29.8381	0.352059	28.0309	29.7924	28.9116	1.24562	9.39619	0.352059	3.69896	1.24562	0.00294984	0.0958594	0.0307726
		6,48-		31.7988	31.6244	31.7116	0.12331	29.2347	29.5509	29.3928	0.223542	11.2697	0.12331	4.18013	0.223542	0.000923194	0.0706582	0.0130656
		6,72-		34.3466	33.0099	33.6783	0.945216	30.0483	30.2388	30.1435	0.134754	13.2364	0.945216	4.93086	0.134754	0.000272721	0.0439013	0.00621214
	genotype	stage (DAP)		GI-ct 1	GI-ct 2	Average Ct GI	E-T gène cible	HG-Ct 1	HG-Ct 2	Average Ct HG	E-T gène réf	deltaCt GI	E-T deltaCt gène cible	deltaCt HG	E-T deltaCt gène réf	R GI	R HG	R
	USO-31	Leaf		20.4842	20.3996	20.4419	0.0597894	25.7049		25.7049	#DIV/0!	0	0.0597894	0	#DIV/0!	1	1	1
						#DIV/0!	#DIV/0!			#DIV/0!	#DIV/0!	#DIV/0!	#DIV/0!	#DIV/0!	#DIV/0!	#DIV/0!	#DIV/0!	#DIV/0!
		6,24-		30.2195	30.2422	30.2308	0.0160312	29.4906	30.0099	29.7503	0.367258	9.78894	0.0160312	4.04539	0.367258	0.00231229	0.0769589	0.0300457
		6,48-		32.6402		32.6402	#DIV/0!	30.9471		30.9471	#DIV/0!	12.1983	#DIV/0!	5.24228	#DIV/0!	0.000519107	0.0360364	0.0144051
		6,72-		33.6423	34.2336	33.938	0.418093	31.002	31.0389	31.0204	0.026135	13.4961	0.418093	5.31558	0.026135	0.000232161	0.0344001	0.00674885
6.+ +7.0 Isolation																			6.+ +7.0 Isolation
	genotype	stage (DAP)		GI-ct 1	GI-ct 2	Average Ct GI	E-T gène cible	HG-Ct 1	HG-Ct 2	HG-Ct 3	Average Ct HG	E-T gène réf	deltaCt GI	E-T deltaCt gène cible	deltaCt HG	E-T deltaCt gène réf	R GI	R HG	R
	USO-31	Leaf		23.1803	23.2092	23.1947	0.0204462	27.8631	27.7804	28.0325	27.892	0.128515	0	0.0204462	0	0.128515	1	1	1
		6.0+				#DIV/0!	#DIV/0!	29.0611	29.0138		29.0375	0.0334737	#DIV/0!	#DIV/0!	1.14548	0.0334737	#DIV/0!	0.483766	#DIV/0!
		6,24+		28.3816	28.2432	28.3124	0.0978604	29.9168	29.8725		29.8947	0.0313336	5.11768	0.0978604	2.0027	0.0313336	0.0418711	0.280953	0.149032
		6,48+		30.2086	30.1254	30.167	0.0588405	32.4248	32.3941		32.4095	0.0217391	6.97229	0.0588405	4.51748	0.0217391	0.0132589	0.0570542	0.232391
		7.0		25.5053	25.5614	25.5334	0.0396019	29.2695	28.9609		29.1152	0.218226	2.33861	0.0396019	1.22319	0.218226	0.234564	0.460512	0.509354
	genotype	stage (DAP)		GI-ct 1	GI-ct 2	Average Ct GI	E-T gène cible	HG-Ct 1	HG-Ct 2	HG-Ct 3	Average Ct HG	E-T gène réf	deltaCt GI	E-T deltaCt gène cible	deltaCt HG	E-T deltaCt gène réf	R GI	R HG	R
	USO-31	Leaf		23.0244	22.8238	22.9241	0.141873	27.3934	27.5072	27.6586	27.5197	0.133049	0	0.141873	0	0.133049	1	1	1
		6.0+				#DIV/0!	#DIV/0!	28.7297	28.753		28.7414	0.0164537	#DIV/0!	#DIV/0!	1.22162	0.0164537	#DIV/0!	0.460972	#DIV/0!
		6,24+		28.4442	28.3278	28.386	0.0822731	29.8222	29.7283		29.7753	0.0663598	5.46189	0.0822731	2.25552	0.0663598	0.0338241	0.239348	0.141318
		6,48+		30.3806	30.1652	30.2729	0.152311	32.1567	31.5387		31.8477	0.43705	7.34884	0.152311	4.32796	0.43705	0.010498	0.0643373	0.163172
		7.0		25.4631	25.5971	25.5301	0.094721	28.9621	28.7016		28.8319	0.184149	2.60601	0.094721	1.31212	0.184149	0.198726	0.435269	0.456558
3X 6.+ Isolation																		3X 6.+ Isolation
	genotype	stage (DAP)		GI-ct 1	GI-ct 2	Average Ct GI	E-T gène cible	HG-Ct 1	HG-Ct 2	Average Ct HG	E-T gène réf	deltaCt GI	E-T deltaCt gène cible	deltaCt HG	E-T deltaCt gène réf	R GI	R HG	R
	USO-31	Leaf		20.4842	20.3996	20.4419	0.0597894	25.1677	25.2577	25.2127	0.0636285	0	0.0597894	0	0.0636285	1	1	1
						#DIV/0!	#DIV/0!			#DIV/0!	#DIV/0!	#DIV/0!	#DIV/0!	#DIV/0!	#DIV/0!	#DIV/0!	#DIV/0!	#DIV/0!
		6,24+		26.0981	26.1712	26.1346	0.0516791	27.3323	27.2758	27.304	0.0399099	5.69275	0.0516791	2.09137	0.0399099	0.029313	0.265597	0.110367
		6,48+		28.144	28.4372	28.2906	0.207331	29.737	30.0977	29.9174	0.255049	7.84871	0.207331	4.7047	0.255049	0.00770024	0.050669	0.151971
						#DIV/0!	#DIV/0!			#DIV/0!	#DIV/0!	#DIV/0!	#DIV/0!	#DIV/0!	#DIV/0!	#DIV/0!	#DIV/0!	#DIV/0!
	genotype	stage (DAP)		GI-ct 1	GI-ct 2	Average Ct GI	E-T gène cible	HG-Ct 1	HG-Ct 2	Average Ct HG	E-T gène réf	deltaCt GI	E-T deltaCt gène cible	deltaCt HG	E-T deltaCt gène réf	R GI	R HG	R
	USO-31	Leaf		21.04		21.04	#DIV/0!	25.7049		25.7049	#DIV/0!	0	#DIV/0!	0	#DIV/0!	1	1	1
						#DIV/0!	#DIV/0!			#DIV/0!	#DIV/0!	#DIV/0!	#DIV/0!	#DIV/0!	#DIV/0!	#DIV/0!	#DIV/0!	#DIV/0!
		6,24+		26.697	26.7688	26.7329	0.0507807	28.2107	28.281	28.2458	0.0496679	5.6929	0.0507807	2.54098	0.0496679	0.0293103	0.199728	0.146751
						#DIV/0!	#DIV/0!			#DIV/0!	#DIV/0!	#DIV/0!	#DIV/0!	#DIV/0!	#DIV/0!	#DIV/0!	#DIV/0!	#DIV/0!
						#DIV/0!	#DIV/0!			#DIV/0!	#DIV/0!	#DIV/0!	#DIV/0!	#DIV/0!	#DIV/0!	#DIV/0!	#DIV/0!	#DIV/0!
8. Isolation																				8. Isolation
	genotype	stage (DAP)		GI-ct 1	GI-ct 2	GI-ct 3	Average Ct GI	E-T gène cible	HG-Ct 1	HG-Ct 2	HG-Ct 3	Average Ct HG	E-T gène réf	deltaCt GI	E-T deltaCt gène cible	deltaCt HG	E-T deltaCt gène réf	R GI	R HG	R
	USO-31	Leaf		21.3096	21.2901	21.3013	21.3003	0.00975271	26.2474	26.2732	26.4702	26.3303	0.121838	0	0.00975271	0	0.121838	1	1	1
		8.0		30.3493	30.3285		30.3389	0.0147005	32.0239	31.8333		31.9286	0.134787	9.03853	0.0147005	5.59829	0.134787	0.00368221	0.0287559	0.128051
		8.24		32.9365	32.6757		32.8061	0.184415	32.1081	32.0177		32.0629	0.063935	11.5057	0.184415	5.73265	0.063935	0.000797518	0.026408	0.0301998
		8.48		34.1088	34.4536		34.2812	0.243795	33.6232	33.6232		33.6232	0	12.9809	0.243795	7.29293	0	0.000319537	0.00982142	0.0325347
		8.72		40	40		40	0	34.3448	34.4998		34.4223	0.109631	18.6997	0	8.09204	0.109631	9.21642e-06	0.00591792	0.00155738
	genotype	stage (DAP)		GI-ct 1	GI-ct 2	GI-ct 3	Average Ct GI	E-T gène cible	HG-Ct 1	HG-Ct 2	HG-Ct 3	Average Ct HG	E-T gène réf	deltaCt GI	E-T deltaCt gène cible	deltaCt HG	E-T deltaCt gène réf	R GI	R HG	R
	USO-31	Leaf		21.6319	21.3013		21.4666	0.233788	26.1904	26.33		26.2602	0.0986793	0	0.233788	0	0.0986793	1	1	1
		8.0		30.7695	30.1769		30.4732	0.419011	31.8861	31.8315		31.8588	0.0385954	9.00663	0.419011	5.59862	0.0385954	0.00375579	0.0287499	0.130636
		8.24		32.5546	32.8447		32.6996	0.205181	31.9206	31.4859		31.7033	0.307368	11.233	0.205181	5.44303	0.307368	0.000944439	0.0317301	0.0297648
		8.48		35.2254	35.4036		35.3145	0.12596	33.366	33.9649		33.6654	0.42353	13.8479	0.12596	7.40522	0.42353	0.000186658	0.00914656	0.0204075
		8.72		35.3544	35.7263		35.5404	0.26303	35.0385	33.7917		34.4151	0.881654	14.0738	0.26303	8.15486	0.881654	0.000162266	0.00568687	0.0285334
9. Isolation																		9. Isolation
	genotype	stage (DAP)		GI-ct 1	GI-ct 2	Average Ct GI	E-T gène cible	HG-Ct 1	HG-Ct 2	Average Ct HG	E-T gène réf	deltaCt GI	E-T deltaCt gène cible	deltaCt HG	E-T deltaCt gène réf	R GI	R HG	R
	USO-31	Leaf		20.4842	20.3996	20.4419	0.0597894	25.1677	25.2577	25.2127	0.0636285	0	0.0597894	0	0.0636285	1	1	1
		9.0		26.2977	26.4663	26.382	0.119194	25.0171	24.8553	24.9362	0.114426	5.94008	0.119194	-0.276442	0.114426	0.0251454	1.19154	0.0211033
						#DIV/0!	#DIV/0!			#DIV/0!	#DIV/0!	#DIV/0!	#DIV/0!	#DIV/0!	#DIV/0!	#DIV/0!	#DIV/0!	#DIV/0!
		9.48		32.2191	31.8493	32.0342	0.261543	31.8301	31.2892	31.5596	0.382424	11.5923	0.261543	6.34696	0.382424	0.000755841	0.01789	0.0422494
						#DIV/0!	#DIV/0!			#DIV/0!	#DIV/0!	#DIV/0!	#DIV/0!	#DIV/0!	#DIV/0!	#DIV/0!	#DIV/0!	#DIV/0!
	genotype	stage (DAP)		GI-ct 1	GI-ct 2	Average Ct GI	E-T gène cible	HG-Ct 1	HG-Ct 2	Average Ct HG	E-T gène réf	deltaCt GI	E-T deltaCt gène cible	deltaCt HG	E-T deltaCt gène réf	R GI	R HG	R
	USO-31	Leaf		21.22		21.22	#DIV/0!	25.7049		25.7049	#DIV/0!	0	#DIV/0!	0	#DIV/0!	1	1	1
		9.0		27.0727	27.1218	27.0973	0.0347423	25.7326	25.5944	25.6635	0.0976768	5.87726	0.0347423	-0.0413641	0.0976768	0.0261441	1.02657	0.0254675
						#DIV/0!	#DIV/0!			#DIV/0!	#DIV/0!	#DIV/0!	#DIV/0!	#DIV/0!	#DIV/0!	#DIV/0!	#DIV/0!	#DIV/0!
		9.48		32.9893		32.9893	#DIV/0!	32.6023	32.1577	32.38	0.314427	11.7693	#DIV/0!	6.67515	0.314427	0.000677293	0.0145296	0.0466146
						#DIV/0!	#DIV/0!			#DIV/0!	#DIV/0!	#DIV/0!	#DIV/0!	#DIV/0!	#DIV/0!	#DIV/0!	#DIV/0!	#DIV/0!

## Sheet: CANLEA34
	GENE EXPRESSION OF PPO_qRT-PCR
										mstrg.26970		Psat5g212520
										mstrg.29875		Psat6g025120
	1st (+2nd) Biological repeat
			efficiency	CTRL		GENES TESTES
			efficiency GI	0.968		GI	CANLEA34				Gene of Interest=GI
			efficiency HG	0.885		HG	EF1				HouseKeeping gene=HG
1. Isolation																		1. Isolation
	genotype	stage (DAP)		GI-ct 1	GI-ct 2	Average Ct GI	E-T gène cible	HG-Ct 1	HG-Ct 2	Average Ct HG	E-T gène réf	deltaCt GI	E-T deltaCt gène cible	deltaCt HG	E-T deltaCt gène réf	R GI	R HG	R
	USO-31	Leaf		33.27	32.57	32.92	0.494975	27.67	27.42	27.545	0.176777	0	0.494975	0	0.176777	1	1	1
		1.0		33.88	35.83	34.855	1.37886	27.05	27.09	27.07	0.0282843	1.935	1.37886	-0.475	0.0282843	0.269812	1.35137	0.199659
		2024-01-01		36.46	36.64	36.55	0.127279	27.85	27.75	27.8	0.0707107	3.63	0.127279	0.255	0.0707107	0.0856424	0.850738	0.100668
		1948-01-01		-	-	#DIV/0!	#DIV/0!	38.59	38.59	38.59	0	#DIV/0!	#DIV/0!	11.045	0	#DIV/0!	0.000910303	#DIV/0!
		1972-01-01		36.82	37.26	37.04	0.311127	29.61	29.53	29.57	0.0565685	4.12	0.311127	2.025	0.0565685	0.0614634	0.277009	0.221882
	genotype	stage (DAP)		GI-ct 1	GI-ct 2	Average Ct GI	E-T gène cible	HG-Ct 1	HG-Ct 2	Average Ct HG	E-T gène réf	deltaCt GI	E-T deltaCt gène cible	deltaCt HG	E-T deltaCt gène réf	R GI	R HG	R
	USO-31	Leaf		33.47	33.2	33.335	0.190919	27.55	27.51	27.53	0.0282843	0	0.190919	0	0.0282843	1	1	1
		1.0		33.66	34.04	33.85	0.268701	26.75	26.84	26.795	0.0636396	0.515	0.268701	-0.735	0.0636396	0.70563	1.59351	0.442816
		2024-01-01		37.49	37.49	37.49	0	28.29	27.81	28.05	0.339411	4.155	0	0.52	0.339411	0.0600241	0.719181	0.0834618
		1948-01-01		-	-	#DIV/0!	#DIV/0!	-	-	#DIV/0!	#DIV/0!	#DIV/0!	#DIV/0!	#DIV/0!	#DIV/0!	#DIV/0!	#DIV/0!	#DIV/0!
		1972-01-01		-	-	#DIV/0!	#DIV/0!	29.17	29.53	29.35	0.254558	#DIV/0!	#DIV/0!	1.82	0.254558	#DIV/0!	0.315452	#DIV/0!
3x 1. Isolation																		3x 1. Isolation
	genotype	stage (DAP)		GI-ct 1	GI-ct 2	Average Ct GI	E-T gène cible	HG-Ct 1	HG-Ct 2	Average Ct HG	E-T gène réf	deltaCt GI	E-T deltaCt gène cible	deltaCt HG	E-T deltaCt gène réf	R GI	R HG	R
	USO-31	Leaf		31.6554		31.6554	#DIV/0!	26.4577		26.4577	#DIV/0!	0	#DIV/0!	0	#DIV/0!	1	1	1
		1.0				#DIV/0!	#DIV/0!			#DIV/0!	#DIV/0!	#DIV/0!	#DIV/0!	#DIV/0!	#DIV/0!	#DIV/0!	#DIV/0!	#DIV/0!
		2024-01-01		38.0477	35.651	36.8494	1.69474	25.3594	25.3282	25.3438	0.0220609	5.19401	1.69474	-1.11388	0.0220609	0.0297051	2.02612	0.0146611
		1948-01-01				#DIV/0!	#DIV/0!	38.0789		38.0789	#DIV/0!	#DIV/0!	#DIV/0!	11.6212	#DIV/0!	#DIV/0!	0.000631753	#DIV/0!
		1972-01-01		37.3884		37.3884	#DIV/0!	27.1361	27.2534	27.1947	0.0828878	5.73308	#DIV/0!	0.737012	0.0828878	0.020622	0.626747	0.0329033
	genotype	stage (DAP)		GI-ct 1	GI-ct 2	Average Ct GI	E-T gène cible	HG-Ct 1	HG-Ct 2	Average Ct HG	E-T gène réf	deltaCt GI	E-T deltaCt gène cible	deltaCt HG	E-T deltaCt gène réf	R GI	R HG	R
	USO-31	Leaf		31.6554		31.6554	#DIV/0!	26.4577		26.4577	#DIV/0!	0	#DIV/0!	0	#DIV/0!	1	1	1
		1.0				#DIV/0!	#DIV/0!			#DIV/0!	#DIV/0!	#DIV/0!	#DIV/0!	#DIV/0!	#DIV/0!	#DIV/0!	#DIV/0!	#DIV/0!
		2024-01-01		36.298		36.298	#DIV/0!	25.1382	25.0979	25.118	0.028462	4.64264	#DIV/0!	-1.33969	0.028462	0.0431467	2.33793	0.0184551
		1948-01-01				#DIV/0!	#DIV/0!	38.0789		38.0789	#DIV/0!	#DIV/0!	#DIV/0!	11.6212	#DIV/0!	#DIV/0!	0.000631753	#DIV/0!
		1972-01-01		37.3884		37.3884	#DIV/0!	26.9074	26.8135	26.8604	0.0663669	5.73308	#DIV/0!	0.402695	0.0663669	0.020622	0.7747	0.0266194
4. Isolation																		4. Isolation
	genotype	stage (DAP)		GI-ct 1	GI-ct 2	Average Ct GI	E-T gène cible	HG-Ct 1	HG-Ct 2	Average Ct HG	E-T gène réf	deltaCt GI	E-T deltaCt gène cible	deltaCt HG	E-T deltaCt gène réf	R GI	R HG	R
	USO-31	Leaf		33.47	33.2	33.335	0.190919	27.55	27.51	27.53	0.0282843	0	0.190919	0	0.0282843	1	1	1
		4.0		35.73	36.01	35.87	0.19799	28.34	28.1	28.22	0.169706	2.535	0.19799	0.69	0.169706	0.179741	0.645707	0.278363
		24		-	-	#DIV/0!	#DIV/0!	-	-	#DIV/0!	#DIV/0!	#DIV/0!	#DIV/0!	#DIV/0!	#DIV/0!	#DIV/0!	#DIV/0!	#DIV/0!
		48		39.95	37.74	38.845	1.56271	31.8	31.44	31.62	0.254558	5.51	1.56271	4.09	0.254558	0.023984	0.0748129	0.320586
		72		39.48	39.45	39.465	0.0212132	32.8	33.43	33.115	0.445477	6.13	0.0212132	5.585	0.445477	0.0157625	0.0289992	0.543551
	genotype	stage (DAP)		GI-ct 1	GI-ct 2	Average Ct GI	E-T gène cible	HG-Ct 1	HG-Ct 2	Average Ct HG	E-T gène réf	deltaCt GI	E-T deltaCt gène cible	deltaCt HG	E-T deltaCt gène réf	R GI	R HG	R
	USO-31	Leaf		31.91	31.92	31.915	0.00707107	27.44	27.33	27.385	0.0777817	0	0.00707107	0	0.0777817	1	1	1
		4.0		34.14	35.81	34.975	1.18087	28.5	28.33	28.415	0.120208	3.06	1.18087	1.03	0.120208	0.125975	0.52051	0.242021
		24		-	-	#DIV/0!	#DIV/0!	-	-	#DIV/0!	#DIV/0!	#DIV/0!	#DIV/0!	#DIV/0!	#DIV/0!	#DIV/0!	#DIV/0!	#DIV/0!
		48		-	-	#DIV/0!	#DIV/0!	31.49	31.17	31.33	0.226274	#DIV/0!	#DIV/0!	3.945	0.226274	#DIV/0!	0.0820156	#DIV/0!
		72		-	-	#DIV/0!	#DIV/0!	32.4	32.95	32.675	0.388909	#DIV/0!	#DIV/0!	5.29	0.388909	#DIV/0!	0.0349625	#DIV/0!
3. Isolation																		3. Isolation
	genotype	stage (DAP)		GI-ct 1	GI-ct 2	Average Ct GI	E-T gène cible	HG-Ct 1	HG-Ct 2	Average Ct HG	E-T gène réf	deltaCt GI	E-T deltaCt gène cible	deltaCt HG	E-T deltaCt gène réf	R GI	R HG	R
	USO-31	Leaf		32.0319	31.6284	31.8302	0.285345	26.9854	27.0258	27.0056	0.0285753	0	0.285345	0	0.0285753	1	1	1
		3.0				#DIV/0!	#DIV/0!	31.4253	31.1863	31.3058	0.168994	#DIV/0!	#DIV/0!	4.3002	0.168994	#DIV/0!	0.0654798	#DIV/0!
		3.24				#DIV/0!	#DIV/0!	33.5783	33.1178	33.3481	0.325601	#DIV/0!	#DIV/0!	6.34248	0.325601	#DIV/0!	0.0179409	#DIV/0!
		3.48				#DIV/0!	#DIV/0!	35.3147	36.2635	35.7891	0.670911	#DIV/0!	#DIV/0!	8.78352	0.670911	#DIV/0!	0.00381766	#DIV/0!
		3.72				#DIV/0!	#DIV/0!	34.3147	34.5613	34.438	0.174424	#DIV/0!	#DIV/0!	7.43243	0.174424	#DIV/0!	0.00899016	#DIV/0!
	genotype	stage (DAP)		GI-ct 1	GI-ct 2	Average Ct GI	E-T gène cible	HG-Ct 1	HG-Ct 2	Average Ct HG	E-T gène réf	deltaCt GI	E-T deltaCt gène cible	deltaCt HG	E-T deltaCt gène réf	R GI	R HG	R
	USO-31	Leaf		31.4596	31.4875	31.4735	0.0196816	26.3572	26.5874	26.4723	0.162767	0	0.0196816	0	0.162767	1	1	1
		3.0				#DIV/0!	#DIV/0!	30.9959	30.5232	30.7596	0.334275	#DIV/0!	#DIV/0!	4.28724	0.334275	#DIV/0!	0.0660197	#DIV/0!
		3.24				#DIV/0!	#DIV/0!	31.8986	32.3285	32.1135	0.304002	#DIV/0!	#DIV/0!	5.64117	0.304002	#DIV/0!	0.0279847	#DIV/0!
		3.48				#DIV/0!	#DIV/0!	34.3226	34.5253	34.424	0.143336	#DIV/0!	#DIV/0!	7.95164	0.143336	#DIV/0!	0.0064688	#DIV/0!
		3.72				#DIV/0!	#DIV/0!	35.4287	34.3829	34.9058	0.73949	#DIV/0!	#DIV/0!	8.43349	0.73949	#DIV/0!	0.00476612	#DIV/0!
3x 6.- Isolation																		3x 6.- Isolation
	genotype	stage (DAP)		GI-ct 1	GI-ct 2	Average Ct GI	E-T gène cible	HG-Ct 1	HG-Ct 2	Average Ct HG	E-T gène réf	deltaCt GI	E-T deltaCt gène cible	deltaCt HG	E-T deltaCt gène réf	R GI	R HG	R
	USO-31	Leaf		32.0319	31.6284	31.8302	0.285345	25.1677	25.2577	25.2127	0.0636285	0	0.285345	0	0.0636285	1	1	1
						#DIV/0!	#DIV/0!			#DIV/0!	#DIV/0!	#DIV/0!	#DIV/0!	#DIV/0!	#DIV/0!	#DIV/0!	#DIV/0!	#DIV/0!
		6,24-		39.2291	37.3651	38.2971	1.31806	28.0309	29.7924	28.9116	1.24562	6.46692	1.31806	3.69896	1.24562	0.0125477	0.0958594	0.130897
		6,48-		39.2603		39.2603	#DIV/0!	29.2347	29.5509	29.3928	0.223542	7.43015	#DIV/0!	4.18013	0.223542	0.00653658	0.0706582	0.0925098
		6,72-		39.5525	38.2118	38.8822	0.948038	30.0483	30.2388	30.1435	0.134754	7.05198	0.948038	4.93086	0.134754	0.00844386	0.0439013	0.192337
	genotype	stage (DAP)		GI-ct 1	GI-ct 2	Average Ct GI	E-T gène cible	HG-Ct 1	HG-Ct 2	Average Ct HG	E-T gène réf	deltaCt GI	E-T deltaCt gène cible	deltaCt HG	E-T deltaCt gène réf	R GI	R HG	R
	USO-31	Leaf		31.4596	31.4875	31.4735	0.0196816	25.7049		25.7049	#DIV/0!	0	0.0196816	0	#DIV/0!	1	1	1
						#DIV/0!	#DIV/0!			#DIV/0!	#DIV/0!	#DIV/0!	#DIV/0!	#DIV/0!	#DIV/0!	#DIV/0!	#DIV/0!	#DIV/0!
		6,24-		39.4047		39.4047	#DIV/0!	29.4906	30.0099	29.7503	0.367258	7.93118	#DIV/0!	4.04539	0.367258	0.00465621	0.0769589	0.0605026
		6,48-		39.9862	38.2616	39.1239	1.21947	30.9471		30.9471	#DIV/0!	7.65032	1.21947	5.24228	#DIV/0!	0.00563138	0.0360364	0.156269
		6,72-		39.0386		39.0386	#DIV/0!	31.002	31.0389	31.0204	0.026135	7.56508	#DIV/0!	5.31558	0.026135	0.00596592	0.0344001	0.173427
6.+ +7.0 Isolation																				6.+ +7.0 Isolation
	genotype	stage (DAP)		GI-ct 1	GI-ct 2	GI-ct 3	Average Ct GI	E-T gène cible	HG-Ct 1	HG-Ct 2	HG-Ct 3	Average Ct HG	E-T gène réf	deltaCt GI	E-T deltaCt gène cible	deltaCt HG	E-T deltaCt gène réf	R GI	R HG	R
	USO-31	Leaf		32.4022	32.8031	32.4649	32.5567	0.215659	27.8631	27.7804	28.0325	27.892	0.128515	0	0.215659	0	0.128515	1	1	1
		6.0+		34.9233	34.278		34.6006	0.456263	29.0611	29.0138		29.0375	0.0334737	2.0439	0.456263	1.14548	0.0334737	0.250635	0.483766	0.518091
		6,24+		36.0599	35.6287		35.8443	0.304917	29.9168	29.8725		29.8947	0.0313336	3.28758	0.304917	2.0027	0.0313336	0.107986	0.280953	0.384356
		6,48+		39.8798	38.8994		39.3896	0.693256	32.4248	32.3941		32.4095	0.0217391	6.83282	0.693256	4.51748	0.0217391	0.00979442	0.0570542	0.171669
		7.0		30.2449	29.8239		30.0344	0.297692	29.2695	28.9609		29.1152	0.218226	-2.52232	0.297692	1.22319	0.218226	5.516	0.460512	11.978
	genotype	stage (DAP)		GI-ct 1	GI-ct 2	GI-ct 3	Average Ct GI	E-T gène cible	HG-Ct 1	HG-Ct 2	HG-Ct 3	Average Ct HG	E-T gène réf	deltaCt GI	E-T deltaCt gène cible	deltaCt HG	E-T deltaCt gène réf	R GI	R HG	R
	USO-31	Leaf		32.2742	32.1193	32.9284	32.4406	0.429494	27.3934	27.5072	27.6586	27.5197	0.133049	0	0.429494	0	0.133049	1	1	1
		6.0+		34.8184	35.4761		35.1473	0.465114	28.7297	28.753		28.7414	0.0164537	2.70661	0.465114	1.22162	0.0164537	0.160025	0.460972	0.347147
		6,24+		34.4148	36.8687		35.6418	1.73518	29.8222	29.7283		29.7753	0.0663598	3.20113	1.73518	2.25552	0.0663598	0.114495	0.239348	0.478363
		6,48+		39.3583	39.3583		39.3583	0	32.1567	31.5387		31.8477	0.43705	6.91766	0	4.32796	0.43705	0.00924772	0.0643373	0.143738
		7.0		29.598	29.6023		29.6001	0.00302831	28.9621	28.7016		28.8319	0.184149	-2.8405	0.00302831	1.31212	0.184149	6.84191	0.435269	15.7188
3X 6.+ Isolation																		3X 6.+ Isolation
	genotype	stage (DAP)		GI-ct 1	GI-ct 2	Average Ct GI	E-T gène cible	HG-Ct 1	HG-Ct 2	Average Ct HG	E-T gène réf	deltaCt GI	E-T deltaCt gène cible	deltaCt HG	E-T deltaCt gène réf	R GI	R HG	R
	USO-31	Leaf		31.0646	30.5746	30.8196	0.346426	25.1677	25.2577	25.2127	0.0636285	0	0.346426	0	0.0636285	1	1	1
						#DIV/0!	#DIV/0!			#DIV/0!	#DIV/0!	#DIV/0!	#DIV/0!	#DIV/0!	#DIV/0!	#DIV/0!	#DIV/0!	#DIV/0!
		6,24+		33.2172	34.1124	33.6648	0.63295	27.3323	27.2758	27.304	0.0399099	2.84521	0.63295	2.09137	0.0399099	0.145692	0.265597	0.548546
		6,48+		37.6798		37.6798	#DIV/0!	29.737	30.0977	29.9174	0.255049	6.8602	#DIV/0!	4.7047	0.255049	0.00961455	0.050669	0.189752
						#DIV/0!	#DIV/0!			#DIV/0!	#DIV/0!	#DIV/0!	#DIV/0!	#DIV/0!	#DIV/0!	#DIV/0!	#DIV/0!	#DIV/0!
	genotype	stage (DAP)		GI-ct 1	GI-ct 2	Average Ct GI	E-T gène cible	HG-Ct 1	HG-Ct 2	Average Ct HG	E-T gène réf	deltaCt GI	E-T deltaCt gène cible	deltaCt HG	E-T deltaCt gène réf	R GI	R HG	R
	USO-31	Leaf		31.7448		31.7448	#DIV/0!	25.7049		25.7049	#DIV/0!	0	#DIV/0!	0	#DIV/0!	1	1	1
						#DIV/0!	#DIV/0!			#DIV/0!	#DIV/0!	#DIV/0!	#DIV/0!	#DIV/0!	#DIV/0!	#DIV/0!	#DIV/0!	#DIV/0!
		6,24+			35.1549	35.1549	#DIV/0!	28.2107	28.281	28.2458	0.0496679	3.41009	#DIV/0!	2.54098	0.0496679	0.0993913	0.199728	0.497634
						#DIV/0!	#DIV/0!			#DIV/0!	#DIV/0!	#DIV/0!	#DIV/0!	#DIV/0!	#DIV/0!	#DIV/0!	#DIV/0!	#DIV/0!
						#DIV/0!	#DIV/0!			#DIV/0!	#DIV/0!	#DIV/0!	#DIV/0!	#DIV/0!	#DIV/0!	#DIV/0!	#DIV/0!	#DIV/0!
8. Isolation																				8. Isolation
	genotype	stage (DAP)		GI-ct 1	GI-ct 2	GI-ct 3	Average Ct GI	E-T gène cible	HG-Ct 1	HG-Ct 2	HG-Ct 3	Average Ct HG	E-T gène réf	deltaCt GI	E-T deltaCt gène cible	deltaCt HG	E-T deltaCt gène réf	R GI	R HG	R
	USO-31	Leaf					#DIV/0!	#DIV/0!	26.2474	26.2732	26.4702	26.3303	0.121838	#DIV/0!	#DIV/0!	0	0.121838	#DIV/0!	1	#DIV/0!
		8.0					#DIV/0!	#DIV/0!	32.0239	31.8333		31.9286	0.134787	#DIV/0!	#DIV/0!	5.59829	0.134787	#DIV/0!	0.0287559	#DIV/0!
		8.24					#DIV/0!	#DIV/0!	32.1081	32.0177		32.0629	0.063935	#DIV/0!	#DIV/0!	5.73265	0.063935	#DIV/0!	0.026408	#DIV/0!
		8.48					#DIV/0!	#DIV/0!	33.0571	33.6232		33.3401	0.400319	#DIV/0!	#DIV/0!	7.00986	0.400319	#DIV/0!	0.0117519	#DIV/0!
		8.72					#DIV/0!	#DIV/0!	34.3448	34.4998		34.4223	0.109631	#DIV/0!	#DIV/0!	8.09204	0.109631	#DIV/0!	0.00591792	#DIV/0!
	genotype	stage (DAP)		GI-ct 1	GI-ct 2	GI-ct 3	Average Ct GI	E-T gène cible	HG-Ct 1	HG-Ct 2	HG-Ct 3	Average Ct HG	E-T gène réf	deltaCt GI	E-T deltaCt gène cible	deltaCt HG	E-T deltaCt gène réf	R GI	R HG	R
	USO-31	Leaf					#DIV/0!	#DIV/0!				#DIV/0!	#DIV/0!	#DIV/0!	#DIV/0!	#DIV/0!	#DIV/0!	#DIV/0!	#DIV/0!	#DIV/0!
		8.0					#DIV/0!	#DIV/0!				#DIV/0!	#DIV/0!	#DIV/0!	#DIV/0!	#DIV/0!	#DIV/0!	#DIV/0!	#DIV/0!	#DIV/0!
		8.24					#DIV/0!	#DIV/0!				#DIV/0!	#DIV/0!	#DIV/0!	#DIV/0!	#DIV/0!	#DIV/0!	#DIV/0!	#DIV/0!	#DIV/0!
		8.48					#DIV/0!	#DIV/0!				#DIV/0!	#DIV/0!	#DIV/0!	#DIV/0!	#DIV/0!	#DIV/0!	#DIV/0!	#DIV/0!	#DIV/0!
		8.72					#DIV/0!	#DIV/0!				#DIV/0!	#DIV/0!	#DIV/0!	#DIV/0!	#DIV/0!	#DIV/0!	#DIV/0!	#DIV/0!	#DIV/0!
9. Isolation																		9. Isolation
	genotype	stage (DAP)		GI-ct 1	GI-ct 2	Average Ct GI	E-T gène cible	HG-Ct 1	HG-Ct 2	Average Ct HG	E-T gène réf	deltaCt GI	E-T deltaCt gène cible	deltaCt HG	E-T deltaCt gène réf	R GI	R HG	R
	USO-31	Leaf		31.0646	30.5746	30.8196	0.346426	25.1677	25.2577	25.2127	0.0636285	0	0.346426	0	0.0636285	1	1	1
		9.0		31.9324	31.9897	31.9611	0.0405162	25.0171	24.8553	24.9362	0.114426	1.1415	0.0405162	-0.276442	0.114426	0.461712	1.19154	0.387493
						#DIV/0!	#DIV/0!			#DIV/0!	#DIV/0!	#DIV/0!	#DIV/0!	#DIV/0!	#DIV/0!	#DIV/0!	#DIV/0!	#DIV/0!
		9.48		38.8969	39.4179	39.1574	0.368383	31.8301	31.2892	31.5596	0.382424	8.33778	0.368383	6.34696	0.382424	0.00353576	0.01789	0.197639
						#DIV/0!	#DIV/0!			#DIV/0!	#DIV/0!	#DIV/0!	#DIV/0!	#DIV/0!	#DIV/0!	#DIV/0!	#DIV/0!	#DIV/0!
	genotype	stage (DAP)		GI-ct 1	GI-ct 2	Average Ct GI	E-T gène cible	HG-Ct 1	HG-Ct 2	Average Ct HG	E-T gène réf	deltaCt GI	E-T deltaCt gène cible	deltaCt HG	E-T deltaCt gène réf	R GI	R HG	R
	USO-31	Leaf		31.7448		31.7448	#DIV/0!	25.7049		25.7049	#DIV/0!	0	#DIV/0!	0	#DIV/0!	1	1	1
		9.0		32.9945	32.6173	32.8059	0.266704	25.7326	25.5944	25.6635	0.0976768	1.0611	0.266704	-0.0413641	0.0976768	0.48754	1.02657	0.474922
						#DIV/0!	#DIV/0!			#DIV/0!	#DIV/0!	#DIV/0!	#DIV/0!	#DIV/0!	#DIV/0!	#DIV/0!	#DIV/0!	#DIV/0!
		9.48		39.5752		39.5752	#DIV/0!	32.6023	32.1577	32.38	0.314427	7.83039	#DIV/0!	6.67515	0.314427	0.00498503	0.0145296	0.343094
						#DIV/0!	#DIV/0!			#DIV/0!	#DIV/0!	#DIV/0!	#DIV/0!	#DIV/0!	#DIV/0!	#DIV/0!	#DIV/0!	#DIV/0!
